# Supplementary material for: Propagation of errors in citation networks: a study involving the entire citation network of a widely cited paper published in, and later retracted from, the journal Nature
Source: Res Integr Peer Rev. 2016 May 3;1:3. doi: 10.1186/s41073-016-0008-5 (PMC5793988; doi:10.1186/s41073-016-0008-5)
Supplement: Supplementary file 2 — Specification of the 2014 citation network. dot file [33] that contains a complete specification of the 2014 citation network. A visual rendering of this network is provided as Additional files 4 and 5. The nodes are labelled with their BibTE X identifiers, which are expanded into full references in Additional file 6. (TXT 9.23 kb) [file 41073_2016_8_MOESM2_ESM.txt]

digraph citation_network_2014 {
AgetaIshihara2013 -> Taes20131783;
Aida201434 -> Wu2013994;
Barreca2014481 -> Bauer20131447;
Basso2013551 -> Elder2013808;
Basso2013551 -> Schneider2013568;
Bauer20131447 -> Narayan2012199;
Berghe2014135 -> Cai201455;
Berghe2014135 -> Chen2014105;
Berghe2014135 -> Kaczmarek2013209;
Berghe2014135 -> Kaiser2013296;
Berghe2014135 -> Kaiser201331268;
Berghe2014135 -> Linkermann201312024;
Berghe2014135 -> McQuade2013409;
Berghe2014135 -> Moquin2013;
Berghe2014135 -> Moriwaki20131640;
Berghe2014135 -> Murphy2013443;
Berghe2014135 -> Tait2013878;
Berghe2014135 -> Wu2013994;
Bordon2013843 -> Palm2013976;
Bowie2013423 -> Zelenay2013329;
Cai201455 -> Murphy2013443;
Cai201455 -> Narayan2012199;
Cai201455 -> Wu2013994;
Cecil2013657 -> Kaczmarek2013209;
Cha2013429 -> Narayan2012199;
Chakraborty2013666 -> Narayan2012199;
Charles20141 -> Kaczmarek2013209;
Charles20141 -> Moriwaki20131640;
Chen2014 -> Nguyen20131423;
Chen2014105 -> Murphy2013443;
Chen2014242 -> Morgan2013259;
Christodoulou20136920 -> Disch20133666;
Christofferson2014129 -> Narayan2012199;
Chu201434 -> Kaufmann2013441;
Coelho20141 -> Vu20133139;
Dammann2014376 -> Kaczmarek2013209;
DeOliveira2014451 -> Peviani2014136;
DiPaolo20131840 -> Kaczmarek2013209;
DiPaolo2014 -> DiPaolo20131840;
Dickman2013 -> Kaczmarek2013209;
Disch20133666 -> Narayan2012199;
Dixon20149 -> Linkermann201312024;
Elder2013808 -> Schneider2013568;
Encinas20141276 -> Disch20133666;
Etemadi20135283 -> Murphy2013443;
Etemadi2013661 -> Murphy2013443;
Evans2013E1 -> Menzies2013T101;
Eyers2013969 -> Lucet2013975;
Eyers2013969 -> Murphy2013443;
Fedson2013417 -> Kaczmarek2013209;
Fedson2014233 -> Fedson2013417;
Feligioni2013637 -> Foran2013760;
Finsterer2014103 -> Gal201315035;
Foran2013760 -> Gal201315035;
Foran2013760 -> Taes20131783;
Gal201315035 -> Taes20131783;
Galluzzi2014139 -> Cai201455;
Galluzzi2014139 -> Chen2014105;
Galluzzi2014139 -> Wu2013994;
Garlanda20131003 -> Palm2013976;
Giampietri2014 -> Kaczmarek2013209;
Giampietri2014 -> Murphy2013443;
Giampietri2014 -> Narayan2012199;
Green2013421 -> Kaczmarek2013209;
Green2013421 -> Murphy2013443;
Green2013421 -> Wu2013994;
Green201465 -> Kaczmarek2013209;
Gutierrez2013803 -> Palm2013976;
Halasa2014 -> Kielbik201393;
Hao2014e46 -> Linkermann201312024;
Hinckelmann2013634 -> Taes20131783;
Holland2014 -> Liddy2013;
Hubbard20132233 -> Disch20133666;
Hurt20131 -> Legand2013953;
Iannitelli20141 -> Basso2013551;
Ismahil2013142 -> Yan201324;
Ivanova2014314 -> Christodoulou20136920;
Jackson2014 -> Walsh201484;
Kaczmarek2013209 -> Narayan2012199;
Kaiser2013296 -> Kaczmarek2013209;
Kaiser201331268 -> Kaiser2013296;
Kaufmann2013441 -> Kaczmarek2013209;
Kawano20141298 -> Fedson2013417;
Khan2014167 -> Khan2014193;
Khan2014193 -> Christodoulou20136920;
Khan201476 -> Eyers2013969;
Khan201476 -> Kaiser201331268;
Khan201476 -> Linkermann201312024;
Khan201476 -> McQuade2013409;
Khan201476 -> Murphy2013443;
Khan201476 -> Wu2013994;
Kielbik201393 -> Nikoletopoulou20133448;
Kim2014 -> Linkermann201312024;
Knight2013 -> Hubbard20132233;
Koehler20141923 -> Yu2013883;
Kollmann20142353 -> Disch20133666;
Kragh2014171 -> Narayan2012199;
Krautwald2014F168 -> Kaczmarek2013209;
Krautwald2014F168 -> Kaiser2013296;
Krautwald2014F168 -> Linkermann201312024;
Krautwald2014F168 -> Linkermann20132797;
Krysko2013 -> Kaczmarek2013209;
Lai20132236 -> Kaczmarek2013209;
Lam20135212 -> Gal201315035;
Lau20132805 -> Kaczmarek2013209;
Lau20132805 -> Linkermann20132797;
Lee2014603 -> Linkermann201312024;
Legand2013953 -> Fedson2013417;
Li2013135 -> Narayan2012199;
Li201336 -> Narayan2012199;
Li2013380 -> Krysko2013;
Li2013661 -> Narayan2012199;
Li2013661 -> Pais20132603;
Li20139 -> Narayan2012199;
Liddy2013 -> Narayan2012199;
Lin2013897 -> Pais20132603;
Linkermann201312024 -> Kaczmarek2013209;
Linkermann20132797 -> Kaczmarek2013209;
Linkermann20132797 -> Lau20132805;
Linkermann20132797 -> Linkermann201312024;
Linkermann2014455 -> Kaczmarek2013209;
Linkermann2014455 -> Kaiser2013296;
Linkermann2014455 -> Lau20132805;
Linkermann2014455 -> Linkermann201312024;
Linkermann2014455 -> Linkermann20132797;
Linkermann2014455 -> Wu2013994;
Lisitsa2014121 -> Liddy2013;
Liu2013 -> Gal201315035;
Lohmann2014945 -> Sosna2013;
Lucet2013975 -> Murphy2013443;
Mannon20132785 -> Kaczmarek2013209;
Mannon20132785 -> Lau20132805;
Mannon20132785 -> Linkermann20132797;
Marichal2014127 -> Palm2013976;
Martin201387 -> Kaczmarek2013209;
MartinezRedondo2013148 -> Narayan2012199;
McQuade2013409 -> Moriwaki20131640;
Menzies2013T101 -> Mouchiroud2013397;
Menzies2013T101 -> Narayan2012199;
Mirzayans201322409 -> Panganiban201315931;
Mocarski20142019 -> Cai201455;
Mocarski20142019 -> Kaczmarek2013209;
Mocarski20142019 -> Kaiser2013296;
Mocarski20142019 -> Kaiser201331268;
Mocarski20142019 -> Murphy2013443;
Moore2014122 -> Kaiser201331268;
Moquin2013 -> Moriwaki20131640;
Morgan2013259 -> Narayan2012199;
Moriwaki20131640 -> Narayan2012199;
Moriwaki20131640 -> Sosna2014331;
Mouchiroud2013397 -> Narayan2012199;
Moujalled2014 -> Murphy2013443;
Munz2013299 -> Li2013380;
Murphy2013443 -> Eyers2013969;
Murphy2013443 -> Lucet2013975;
Murphy2013443 -> Wu2013994;
Murphy2014369 -> Eyers2013969;
Murphy2014369 -> Green2013421;
Murphy2014369 -> Kaczmarek2013209;
Murphy2014369 -> Kaiser201331268;
Murphy2014369 -> Khan201476;
Murphy2014369 -> Lucet2013975;
Murphy2014369 -> Murphy2013443;
Murphy2014369 -> Wu2013994;
Neumann2014389 -> Kaczmarek2013209;
Newton20141357 -> Moriwaki20131640;
Newton2014E4 -> Murphy2013443;
Newton2014E4 -> Narayan2012199;
Nguyen20131375 -> Disch20133666;
Nguyen20131375 -> Nguyen20131423;
Nguyen20131423 -> Disch20133666;
Nikoletopoulou20133448 -> Narayan2012199;
Nomura20141056 -> Narayan2012199;
Oberbarnscheidt2014145 -> Zelenay2013329;
Pais20132603 -> Li201336;
Pais20132603 -> Narayan2012199;
Palm2013976 -> Kaczmarek2013209;
Panganiban201315931 -> Kaczmarek2013209;
Patel2013 -> Kaczmarek2013209;
Perl2013674 -> Lai20132236;
Persson2014173 -> DiPaolo20131840;
Persson2014173 -> Kaczmarek2013209;
Persson2014173 -> Kaiser2013296;
Persson2014628 -> Kaiser2013296;
Persson2014628 -> Persson2014173;
Petrilli20132354 -> Li201336;
Petrilli20132354 -> Narayan2012199;
Peviani2014136 -> Taes20131783;
Pierdomenico2014279 -> Kaczmarek2013209;
PinazoDuran2014 -> Nikoletopoulou20133448;
Pouwels20141183 -> Kaczmarek2013209;
Pouwels2014215 -> Kaczmarek2013209;
Poveda2013 -> Linkermann201312024;
Radford201426 -> Krysko2013;
Ramakrishnan20146054 -> Narayan2012199;
Ranea2013 -> Kaczmarek2013209;
Reinheckel20131994 -> Kaczmarek2013209;
Roth2013531 -> Yuan20131399;
Ryter2014 -> Nikoletopoulou20133448;
Santi20141545 -> Vu20133139;
Sayd2014103 -> Narayan2012199;
Schneider2013568 -> Gal201315035;
Schneider2013568 -> Taes20131783;
Schultheiss20141320 -> Eyers2013969;
Schutkowski2014183 -> Disch20133666;
Schutkowski2014183 -> Nguyen20131375;
Schutkowski2014183 -> Nguyen20131423;
Shaw20141538 -> Eyers2013969;
Shaw20141538 -> Murphy2013443;
Shaw20141538 -> Murphy2014369;
Sipieter2014224 -> Kaiser2013296;
Sipieter2014224 -> Nikoletopoulou20133448;
Skouta20144551 -> Dixon20149;
Song201417 -> Linkermann20132797;
Sosna2013 -> Kaczmarek2013209;
Sosna2013 -> Linkermann201312024;
Sosna2013 -> Sosna2014331;
Sosna2014331 -> Kaczmarek2013209;
Sridharan2014199 -> Cai201455;
Sridharan2014199 -> Chen2014105;
Sridharan2014199 -> DiPaolo20131840;
Sridharan2014199 -> Kaiser2013296;
Sridharan2014199 -> Kaiser201331268;
Sridharan2014199 -> Tait2013878;
Starke2014269 -> Narayan2012199;
Sykes20145 -> Oberbarnscheidt2014145;
Taes20131783 -> Narayan2012199;
Tait2013878 -> Wu2013994;
Takenaka2014597 -> Garlanda20131003;
Talaber2014 -> Lai20132236;
Talaber2014 -> Perl2013674;
Tam2013240 -> Fedson2013417;
Tao2014521 -> Schneider2013568;
Upton20143 -> Moriwaki20131640;
VanDenAkker2013 -> Linkermann201312024;
Varghese2014395 -> Lucet2013975;
Varghese2014395 -> Murphy2013443;
Varghese2014395 -> Murphy2014369;
Verpaalen201492 -> Fedson2013417;
Vitner2014204 -> Kaiser201331268;
Vitner2014204 -> Narayan2012199;
Voigt2014 -> Kaczmarek2013209;
Voigt2014 -> Sosna2013;
Voigt2014 -> Sosna2014331;
Voigt2014 -> Wu2013994;
Vu20133139 -> Kaczmarek2013209;
Walsh201484 -> Kaczmarek2013209;
Wang20131023 -> Kaczmarek2013209;
Webster2014525 -> Narayan2012199;
Weinberg201367 -> Etemadi20135283;
Weinberg201435 -> Weinberg201367;
Wu2013994 -> Narayan2012199;
Wu2014109 -> Fedson2013417;
Wu201412 -> Narayan2012199;
Yamagata2014345 -> Disch20133666;
Yamagata2014345 -> Narayan2012199;
Yamagata2014345 -> Nguyen20131423;
Yamasaki2014309 -> Neumann2014389;
Yan201324 -> Narayan2012199;
Yan2014637 -> Yan201324;
Yang2014F75 -> Kaczmarek2013209;
Yoon201436 -> MartinezRedondo2013148;
Yu2013883 -> Kaczmarek2013209;
Yu2013883 -> Narayan2012199;
Yuan20131399 -> Disch20133666;
Yuan20131399 -> Narayan2012199;
Zelenay2013329 -> Kaczmarek2013209;
Zhang201324742 -> Linkermann201312024;
Zhang20137069 -> Kaiser201331268;
Zhang20141322 -> Kaiser201331268;
Zhang20141322 -> McQuade2013409;
Zhang20141322 -> Moriwaki20131640;
Zhang20141322 -> Newton20141357;
Zheng20134960 -> Hubbard20132233;
Zhou2012194 -> Narayan2012199;
Zinngrebe201428 -> Kaiser201331268;
Zuo2014166 -> Yuan20131399
}
