# Supplementary material for: Propagation of errors in citation networks: a study involving the entire citation network of a widely cited paper published in, and later retracted from, the journal Nature
Source: Res Integr Peer Rev. 2016 May 3;1:3. doi: 10.1186/s41073-016-0008-5 (PMC5793988; doi:10.1186/s41073-016-0008-5)
Supplement: Supplementary file 3 — Specification of the 2015 citation network. dot file [33] that contains a complete specification of the 2015 citation network. As above. (TXT 80.4 kb) [file 41073_2016_8_MOESM3_ESM.txt]

digraph citation_network_2015 {
AbRahman201545 -> Martini2014295;
Abbate2015288 -> Seropian20141593;
Abbate2015288 -> VanTassell201433;
Abbate2015430 -> OBrien2014221;
Abbate20158 -> Seropian20141593;
Abdalrahman2015193 -> Weinberg201367;
AbdulrahmanAlmatrrouk2014679 -> Verpaalen201492;
Abe20142915 -> Nahrendorf20147;
Abouelfetouh201566 -> Choudhary2014536;
Ackema20142659 -> EscobarHenriques2014231;
Adachi20145461 -> Murphy2014369;
Adler2014205 -> Wang2014;
Afshordel201569 -> Pisanti201484;
AgetaIshihara2013 -> Taes20131783;
AguileraAguirre20144643 -> Holmstrom2014411;
AguileraAguirre2015107 -> AguileraAguirre20144643;
AguirrePalma2015225 -> Lu2014364;
Aida201434 -> Wu2013994;
AlLamki2015281 -> Cai201455;
AlLamki2015281 -> Chen2014105;
AlLamki2015281 -> Murphy2013443;
AlLamki2015281 -> Omote2014F1335;
Alafeefy2015191 -> Khan2014193;
Alam201519 -> Perl2013674;
Alam201580 -> Berghe2014135;
Alam201580 -> Galluzzi201424;
Alam201580 -> Linkermann201312024;
Alam201580 -> Linkermann2014455;
Albertsson2014 -> Strunk2014751;
Alibhai20141713 -> Yan201324;
Allam2014465 -> Berghe2014135;
Allam2014465 -> Linkermann2014455;
Allam2014982 -> Khan201476;
Allam2014982 -> Murphy2013443;
Allen2014329 -> Palm2013976;
Allen2014963 -> Dixon20149;
Alrob20141043 -> Ramakrishnan20146054;
Amaral2014 -> Kaczmarek2013209;
Amin2015329 -> Fang2014150;
An201454 -> Fedson2013417;
Anders2014347 -> Lau20132805;
Anders2014347 -> Linkermann201312024;
Anders2014347 -> Linkermann2014455;
Anderson2014801 -> Mirzayans201322409;
Anderson2014956e1 -> Wagner20145;
Anderson2015 -> Moylan201446;
Andocs201437 -> Krysko2013;
Andrade2015391 -> Maeda2014;
Andres201562 -> Sugiura20142142;
AngeleMartinez20141358 -> Dixon20149;
Angelova20145263 -> Kaczmarek2013209;
Appaiahgari2015337 -> Woller2014;
Araki20143222 -> Eyers2013969;
Aredia2014157 -> Aredia2014308;
Aredia2014157 -> Berghe2014135;
Aredia2014157 -> Ryter2014;
Aredia2014157 -> Sosna2014331;
Aredia2014157 -> Wu2013994;
Aredia2014308 -> Wu2013994;
Ariza2014 -> Upton2014273;
ArnoldSchrauf201532 -> Garlanda20131003;
Arora20141372 -> Ramakrishnan20146054;
Arumugam2015109 -> Nicolson20141451;
Asano201485 -> Li2013135;
Ashida20141757 -> Berghe2014135;
Ashida20141757 -> Sridharan2014199;
Ashrafzadeh201557 -> Arumugam2015109;
Ashrafzadeh201557 -> Byrum2015177;
Ashrafzadeh201557 -> Eggeling201569;
Ashrafzadeh201557 -> Mouritsen20151;
Ashrafzadeh201557 -> Shankar2015189;
Aslibekyan2014143 -> Tao2014521;
Astrakhantseva20141308 -> Garlanda20131003;
Atkins20141545 -> Roth20141609;
Auburger2014155 -> Ramakrishnan20146054;
Audano2014436 -> Auburger2014155;
Aureli2014124 -> Garlanda20131003;
Awasthi2014 -> Fang2014150;
Azijli20141273 -> Berghe2014135;
Aznar20142650 -> Nikoletopoulou20133448;
Ba201589 -> AguileraAguirre20144643;
Ba201589 -> Holmstrom2014411;
Baan2015274 -> Pavlosky20141778;
Babon20141 -> Murphy2013443;
Babon20141 -> Varghese2014395;
Baburamani2014106 -> Rojo20141766;
Bae2014689 -> Moquin2013;
Bae2014689 -> Narayan2012199;
Baer2015327 -> MayerBarber201499;
Baeza2015122 -> Choudhary2014536;
Baeza2015122 -> Wagner20145;
BahariJavan2014 -> Schneider2013568;
Bai201575 -> Gero2014313;
Bai201575 -> Michels2014164;
Bailey2015195 -> Babon20141;
Bailey2015195 -> Eyers2013969;
Bailey2015195 -> Hildebrand201415072;
Bailey2015195 -> Lucet2013975;
Bailey2015195 -> Murphy2013443;
Bailey2015195 -> Murphy2014369;
Bailey2015195 -> Reiterer2014489;
Bailey2015195 -> Shaw20141538;
Bain2014 -> Uwamahoro2014;
Baker201416262 -> Kaczmarek2013209;
Baker201416262 -> Lau20132805;
Baker201416262 -> Linkermann20132797;
Baker201416262 -> Moriwaki20131640;
Baker201416262 -> Pierdomenico2014279;
Baker2014228 -> Bhujbal2014142;
Baldwin2015693 -> MayerBarber201499;
Baldwin2015693 -> Shetty2015249;
Ballweg2014L895 -> Mizumura20143987;
Barbe2014681 -> Yabal20141796;
Barbosa20144934 -> Nicolson20141657;
Barco20141 -> Fischer201495;
Barreca2014481 -> Bauer20131447;
BarshishatKupper20141169 -> Panganiban201315931;
Bashiruddin2015131 -> Yamagata2014345;
Basso2013551 -> Elder2013808;
Basso2013551 -> Schneider2013568;
Bataveljic2014 -> Pirooznia2014961;
Bauckman2015401 -> Dixon20149;
Bauckman2015401 -> Repnik201449;
Bauer20131447 -> Narayan2012199;
Bauer2014312 -> Wu20148;
Bauge20151943 -> Li20143000;
Baune2014148 -> Zhou201414;
Bayram2014177 -> Fischer201495;
Bazotte20142494 -> Leontieva2014e1214;
Behar201439 -> MayerBarber201499;
Bejaoui2015396 -> Pantazi2014493;
Belancio2014 -> Masri2014;
Belcaid2014875 -> Hendrickx2014265;
Belman20154447 -> Ramakrishnan20146054;
BenMordechai201536 -> Ismahil2013142;
Benchekroun2015523 -> Darras20144867;
Berger20145476 -> Newton20141357;
Berghe2014135 -> Cai201455;
Berghe2014135 -> Chen2014105;
Berghe2014135 -> Kaczmarek2013209;
Berghe2014135 -> Kaiser2013296;
Berghe2014135 -> Kaiser201331268;
Berghe2014135 -> Linkermann201312024;
Berghe2014135 -> McQuade2013409;
Berghe2014135 -> Moquin2013;
Berghe2014135 -> Moriwaki20131640;
Berghe2014135 -> Murphy2013443;
Berghe2014135 -> Tait2013878;
Berghe2014135 -> Wu2013994;
Bertoletti2014 -> Fedson2013417;
Bertsch2014 -> Voigt2014;
BetanzosLara20153673 -> AngeleMartinez20141358;
Bhat2014 -> Khan2014167;
Bhattacharya201414686 -> Nauseef2014602;
Bhatti2015103 -> Li2014a;
Bhujbal2014142 -> DeVos201415;
Bi2015540 -> Qiu20144142;
Bianchi2014223 -> Mouchiroud2013397;
Biasiotto20152893 -> Lichty2014559;
Bifulco20141 -> Pisanti201484;
Bigarella20144206 -> Holmstrom2014411;
Bigarella20144206 -> Mishra20141239;
Bilgraer20142974 -> Fischer201495;
Birkinshaw2015258 -> Bourgeois2015149;
Bizargity20141731 -> Schroppel2014251;
Blader2014965 -> Sridharan2014199;
Blakskjaer201562 -> Cao201410997;
Blakskjaer201562 -> Disch20133666;
Blakskjaer201562 -> Encinas20141276;
Blakskjaer201562 -> Franzini20141247;
Blakskjaer201562 -> Kollmann20142353;
Blander2014601 -> Berger20145476;
Blander2014601 -> Cai201455;
Blander2014601 -> Campisi20141488;
Blander2014601 -> Chen2014105;
Blander2014601 -> Dillon20141189;
Blander2014601 -> Kaczmarek2013209;
Blander2014601 -> Kaiser201331268;
Blander2014601 -> Kaiser20147753;
Blander2014601 -> Linkermann2014455;
Blander2014601 -> Murphy2013443;
Blander2014601 -> Newton20141357;
Blander2014601 -> Polykratis20141539;
Blander2014601 -> Rickard20141175;
Blander2014601 -> Tait2013878;
Blander2014601 -> Wang2014133;
Blander2014601 -> Weng20147391;
Blander2014601 -> Zhou2014464;
Bleriot2015145 -> DiPaolo20131840;
Blum201576 -> Hinckelmann2013634;
Boguniewicz2014354 -> Bauer2014312;
Bonora2014 -> Nikoletopoulou20133448;
Bonora20142666 -> Galluzzi201424;
Bonovas20141841 -> Pisanti201484;
Bordon2013843 -> Palm2013976;
Bordt201434 -> Allam2014982;
Borkowski20142315 -> Kaczmarek2013209;
Bornstein20141 -> Evron201524;
Bornstein20141 -> Kourtzelis201536;
Borriello201445 -> Palm2013976;
Bouchery2014 -> Allen2014329;
Bougneres2014741 -> Fischer2014945;
Boukouaci2014290 -> Yan201324;
Bourdiec2014644 -> Garlanda20131003;
Bourgeois2015149 -> Gutierrez2013803;
Bourke2015104 -> MayerBarber201499;
Boutard2015 -> Nauseef2014602;
Boutin2015499 -> Platt201468;
Bowie2013423 -> Zelenay2013329;
Boyd2014 -> Palm2013976;
Bozic2015 -> Bordt201434;
Brachs20143206 -> Yang201464;
Brady2014611 -> Shisler20146539;
Brand201522 -> Choudhary2014536;
Brandizzi2014 -> Tintor2014;
Brekman2014688 -> Lam20135212;
Brojatsch2014 -> Reinheckel20131994;
Brooks2015285 -> Waters20151;
Brown2014 -> Kaczmarek2013209;
Browne2015155 -> Garlanda20131003;
Bruggeman20151 -> Tintor2014;
Bruggeman20151 -> Zhang20141365;
Brulois2014597 -> Upton2014273;
Brunquell2014 -> Hubbard20132233;
Brzozowski20144785 -> Talero20144816;
Buler20143225 -> Narayan2012199;
Buler20143225 -> Ramakrishnan20146054;
Burke20145965 -> Allam2014465;
Burles2014351 -> Brady2014611;
Burm2015678 -> Walsh2014;
Bush2014v -> Mdluli201456;
Byersdorfer2014 -> Buler20143225;
Byrum2015177 -> Ashrafzadeh201557;
Bystrom2015337 -> Dixon20149;
CabezasCruz2014 -> Palm2013976;
CabezasCruz2014916 -> Palm2013976;
Caffrey20151 -> Garlanda20131003;
Cai20142260 -> DiPaolo2014;
Cai201455 -> Murphy2013443;
Cai201455 -> Narayan2012199;
Cai201455 -> Wu2013994;
Cambier20141497 -> MayerBarber201499;
Campbell201414717 -> Hinckelmann2013634;
Campisi20141488 -> Kaczmarek2013209;
Campos2015166 -> Liu2014;
Cao2014 -> Islamian201478;
Cao2014 -> Masri2014;
Cao2014 -> Panganiban201315931;
Cao201410997 -> Disch20133666;
Cao201410997 -> Encinas20141276;
Cao20142530 -> Chen2014105;
Carlsson2015193 -> SanchezWandelmer2015185;
Carlsson2015193 -> Szatmari20141154;
Carlsson2015193 -> Talaber2014;
Carr2014393 -> Babon20141;
Carr2014393 -> Murphy2013443;
Carr2014393 -> Murphy2014369;
Carr2014393 -> Varghese2014395;
Carrer201523 -> Choudhary2014536;
Carri2015 -> Valle2014;
Carroll201414742 -> Holmstrom2014411;
Casalegno2014151 -> Fedson2014233;
Cascella2014 -> Garlanda20131003;
Cashman2014 -> Dustin2014535;
Castonguay2015662 -> Schutkowski2014183;
Cavaillon2014 -> Fedson2013417;
Caviness201414412 -> Weekes20141460;
Cecil2013657 -> Kaczmarek2013209;
Cecil20142710 -> Cecil2013657;
Cerella201422 -> Berghe2014135;
Cerella201422 -> Kaczmarek2013209;
Cerella201422 -> Ryter2014;
Cha2013429 -> Narayan2012199;
Chai201444811 -> Khan2014193;
Chakraborty2013666 -> Narayan2012199;
Chakraborty20143425 -> Chakraborty2013666;
Chan2014 -> Corn2014297;
Chang2014201 -> Nikoletopoulou20133448;
Chao2014 -> Pais20132603;
Chao2015159 -> Radford201426;
Chao2015195 -> Kaufmann2013441;
Chapman2014330 -> Zelenay2013329;
Charles20141 -> Kaczmarek2013209;
Charles20141 -> Moriwaki20131640;
Chatterjee2014L668 -> Holmstrom2014411;
Chatterjee2014L909 -> Chatterjee2014L668;
Chaurio2014 -> Schroppel2014251;
Chen2014 -> Allam2014465;
Chen2014 -> Li2013380;
Chen2014 -> Nguyen20131423;
Chen2014105 -> Murphy2013443;
Chen2014189 -> Yang2014;
Chen2014242 -> Morgan2013259;
Chen2014271 -> Krysko2013;
Chen2014316 -> Starke2014269;
Chen2014339 -> Zhang20141088;
Chen2014364 -> Li2013661;
Chen2015 -> Narayan2012199;
Chen2015 -> Newton2014E4;
Chen2015 -> Nguyen20131375;
Chen2015 -> Schutkowski2014183;
Chen2015 -> Taes20131783;
Chen2015 -> Yamagata2014345;
Chen2015232 -> Hayden2014253;
Chen2015396 -> Nicolson20141657;
Chen201555 -> Garlanda20131003;
Chen201588 -> Pais20132603;
Chen201592 -> Newton20141357;
Cheng20154162 -> Song20143413;
Cheon2015637 -> Cha2013429;
Cheon2015637 -> Lee20141363;
Cheon2015637 -> Li201336;
Cheon2015637 -> Li2013661;
Cheon2015637 -> Li20139;
Cheon2015637 -> Petrilli20132354;
Cheon2015637 -> Ramakrishnan20146054;
Chiang2014 -> Podobed2014R121;
Chintala2014505 -> Liu2014645;
Chiu2014591 -> Coppede2014;
Cho2014118 -> AgetaIshihara2013;
Cho20141401 -> Narayan2012199;
Cho2014167 -> Kaczmarek2013209;
Cho2014167 -> Moquin2013;
Cho2014167 -> Moriwaki20131640;
Choi2014 -> Galluzzi201424;
Choi2014 -> Kaczmarek2013209;
Choi2014222 -> Berghe2014135;
Choi2014222 -> Kaczmarek2013209;
Choudhary2014536 -> Wagner20145;
Christodoulou20136920 -> Disch20133666;
Christodoulou2015766 -> Christodoulou20136920;
Christofferson2014129 -> Narayan2012199;
Chu201434 -> Kaufmann2013441;
Chuang2015723 -> Disch20133666;
Chuang2015723 -> Nguyen20131423;
Cilfone2014664 -> Kaufmann2013441;
Clark20156 -> Anders2014347;
ClarkKnowles2013e82106 -> Roth20141609;
Cliff201588 -> MayerBarber201499;
Coates201423 -> Dixon20149;
Cocco201410366 -> Walsh201484;
Coelho20141 -> Vu20133139;
Coffman20141545 -> Aida201434;
Cohen20142383 -> Garlanda20131003;
Cohen2014651 -> Weekes20141460;
Cole2014125 -> Moquin2013;
Colmone2014 -> Maeurer2014;
Colonna2014459 -> Linkermann2014455;
Colonna2014459 -> Murphy2013443;
Colton201493 -> DeVos201415;
Comer201591 -> Dhanak201458;
Comer201591 -> Lam20135212;
Comer201591 -> Tao2014521;
Cook2014 -> Taes20131783;
Cooper2015349 -> Platt201468;
Coppede2014 -> Fischer201495;
Corn2014297 -> Zinngrebe201428;
Cortez201571 -> Lefrancais201415502;
Cortez201571 -> McKenzie2014366;
Costas201470 -> Garlanda20131003;
Cotter20145175 -> Choudhary2014536;
Creagh2014631 -> Allam2014982;
Creagh2014631 -> Dillon20141189;
Creagh2014631 -> Garlanda20131003;
Creagh2014631 -> Rickard20141175;
Creagh2014631 -> Weng20147391;
Crystal20141355 -> Brekman2014688;
Cuenca2014 -> Cuenca201417;
Cuenca201417 -> Viringipurampeer2014665;
Cui20148340 -> Disch20133666;
Cui20148340 -> Khanfar2014414;
Cui20148340 -> Mahajan20143283;
Cui20148340 -> Yuan20131399;
Cui20149661 -> Luo2014294;
Curci2014 -> Ge2014427;
Currais201530 -> Harris2014559;
Cusimano20151707 -> Liu20143662;
Czarny20152641 -> Huang2015924;
DalPra2014353 -> Pirooznia2014961;
Dale20151 -> GreenleeWacker201430;
Dalessandri2014 -> Gutierrez2013803;
Dalessandri2014 -> Palm2013976;
Dambuza201521 -> Neumann2014389;
Dammak20142870 -> Khan2014193;
Dammann2014376 -> Kaczmarek2013209;
Dang2014 -> Tam2013240;
Darras20144867 -> Khan2014193;
Davidson20142301 -> Green201465;
Davies2014S244 -> Garlanda20131003;
Davoine2014 -> Spencer2014;
Day20142011 -> Panganiban201315931;
DeLoor2014415 -> Linkermann201312024;
DeMiguel20141 -> Kaczmarek2013209;
DeOliveira2014451 -> Peviani2014136;
DeOliveira201477 -> Dixon20149;
DeOliveiraDias2015519 -> Lannoo2014;
DeSouzaBonfimMendonca2014 -> Garlanda20131003;
DeVos201415 -> Kaczmarek2013209;
DeVries2014L240 -> Pouwels20141183;
Degterev20141 -> Christofferson2014129;
Degterev20141 -> Kaiser201331268;
Degterev20141 -> Moquin2013;
Degterev20141 -> Murphy2013443;
Degterev20141 -> Sosna2013;
Degterev20141 -> Wu2013994;
Demetrius2014543 -> Harris2014559;
Denbigh2015137 -> Nicolson20141451;
Deng2014482 -> Shah2014;
Denton201535 -> Lindqvist20148512;
Desforges2014145 -> Kaiser2013296;
Desforges20145 -> Kaiser2013296;
DeyRao201590 -> Mak2014;
Dhanak201458 -> Barco20141;
DhenninDuthille2014103 -> Cai201455;
DiFruscia201469 -> Cui20148340;
DiFruscia201469 -> Disch20133666;
DiFruscia201469 -> Khanfar2014414;
DiFruscia201469 -> Nguyen20131375;
DiFruscia201469 -> Nguyen20131423;
DiFruscia201469 -> Schutkowski2014183;
DiPaolo20131840 -> Kaczmarek2013209;
DiPaolo2014 -> DiPaolo20131840;
Dickman2013 -> Kaczmarek2013209;
Diefenbach2015222 -> Lee201574;
Diefenbach2015222 -> Robinette2015306;
Dillon20141189 -> Kaiser201331268;
Dillon20141189 -> Khan201476;
Dillon20141189 -> Moquin2013;
Dillon20141189 -> Murphy2013443;
Dillon20141189 -> Newton20141357;
Dillon20141189 -> Rickard20141175;
Dillon20141189 -> Tait2013878;
Dimauro20147269 -> Choudhary2014536;
Ding20141701 -> Starke2014269;
Ding20142121 -> Starke2014269;
Ding2014240 -> Starke2014269;
Ding2014274 -> Starke2014269;
Ding2014336 -> Starke2014269;
Ding2014945 -> Starke2014269;
Ding20151 -> Disch20133666;
Ding2015130 -> Starke2014269;
Ding2015425 -> Yuan20131399;
Dingledine2014109 -> Kaczmarek2013209;
Disch20133666 -> Narayan2012199;
Dixon2014 -> Dixon20149;
Dixon2014 -> Skouta20144551;
Dixon20149 -> Linkermann201312024;
Doerr2014365 -> Kaufmann2013441;
Doherty201456 -> Perl2013674;
Doherty201456 -> Talaber2014;
Domingues201548 -> Borkowski20142315;
Domonkos201422632 -> Christodoulou20136920;
Dondelinger2014971 -> Berghe2014135;
Dondelinger2014971 -> Cai201455;
Dondelinger2014971 -> Chen2014105;
Dondelinger2014971 -> Kaczmarek2013209;
Dondelinger2014971 -> Linkermann201312024;
Dondelinger2014971 -> Murphy2013443;
Dondelinger2014971 -> Tait2013878;
Dondelinger2014971 -> Wang2014133;
Dondelinger2014971 -> Wu2013994;
Dong2014 -> Giblin2014271;
Dong2014 -> Yang2014F75;
Donzis201468 -> Garlanda20131003;
Dorhoi2014533 -> MayerBarber201499;
DosSantosAlianca201414052 -> Ryter2014;
Drucker201414877 -> Drucker20142070;
Drucker20142070 -> Nicolson20141451;
DuPage2015227 -> Zhang2014737;
Duan201413 -> Ni2014194;
Duggan20142091 -> Aslibekyan2014143;
Dunning20141259 -> Fedson2013417;
Duong201555 -> Corn2014297;
Duong201555 -> Kaiser201331268;
DuranFlores2014 -> Heil2014;
Durant20142340 -> Zelenay2013329;
Duregotti2015E497 -> Holmstrom2014411;
Dustin2014535 -> Zinngrebe201428;
Dutta2014708 -> Mdluli201456;
Dvoriantchikova20143171 -> Berghe2014135;
Dwyer2014529 -> Palm2013976;
Edwards2015166 -> MurphyRoyal2015219;
Eggeling201569 -> Ashrafzadeh201557;
Eggeling201569 -> Mouritsen20151;
Eisenhardt2014534 -> Cho2014118;
Eiyama201595 -> ScheibyeKnudsen2015158;
ElMesery20151222 -> Berghe2014135;
ElMesery20151222 -> Moquin2013;
ElMorsy201535 -> Liang20141599;
ElSaid20141166 -> Bauer20131447;
Elder2013808 -> Schneider2013568;
Eldridge201532 -> Allam2014982;
Eldridge201532 -> Berghe2014135;
Eldridge201532 -> Weng20147391;
Eldridge20153241 -> Allam2014982;
Eldridge20153241 -> Berghe2014135;
Eldridge20153241 -> Weng20147391;
Eming2014275 -> Allen2014329;
Encinas20141276 -> Disch20133666;
Enninga2015251 -> Garlanda20131003;
Epelman2015117 -> Saxena2014H1233;
Erturk2015163 -> Chang2014201;
EscobarHenriques2014231 -> Smit2014142;
Espey2015251 -> Bystrom2015337;
Espey2015251 -> Puliyel2015343;
Estlack20141755 -> Kaczmarek2013209;
Etani20152865 -> Ringer201410678;
Etemadi20135283 -> Murphy2013443;
Etemadi2013661 -> Murphy2013443;
Etemadi2014301 -> Etemadi2013661;
Etna2014543 -> MayerBarber201499;
Evangelisti20147886 -> Nikoletopoulou20133448;
Evangelisti201514 -> Galluzzi201424;
Evangelisti201514 -> Green201465;
Evans2013E1 -> Menzies2013T101;
Evron201524 -> Colton201493;
Eyers2013969 -> Lucet2013975;
Eyers2013969 -> Murphy2013443;
Eyre2014265 -> Moylan201446;
Fagoe2014799 -> Cho2014118;
Falke2015151 -> Togel2014;
Fan2015 -> Green201465;
Fan201595 -> Giblin2014271;
Fan201595 -> Moroz20141075;
Fang2014 -> Christodoulou20136920;
Fang2014150 -> Krysko2013;
Fang20144275 -> Walsh201484;
Fantuzzi2014 -> Li2013380;
Fantuzzi2014136 -> Fantuzzi2014;
Faravelli20141124 -> Finsterer2014103;
Fares2015144 -> Khan2014193;
Fayaz2014779 -> Linkermann20132797;
Fedson2013417 -> Kaczmarek2013209;
Fedson2014233 -> Fedson2013417;
Fedson2015661 -> Fedson2013417;
Feligioni2013637 -> Foran2013760;
Feng2015260 -> Cao2014;
Fensterl20152462 -> Wetzel201413593;
Feoktistova201519 -> Berger20145476;
Feoktistova201519 -> Berghe2014135;
Feoktistova201519 -> Cai201455;
Feoktistova201519 -> Chen2014105;
Feoktistova201519 -> Dillon20141189;
Feoktistova201519 -> Dondelinger2014971;
Feoktistova201519 -> Galluzzi2014139;
Feoktistova201519 -> Galluzzi201424;
Feoktistova201519 -> JouanLanhouet20142;
Feoktistova201519 -> Kaczmarek2013209;
Feoktistova201519 -> Kaiser201331268;
Feoktistova201519 -> Kaiser20147753;
Feoktistova201519 -> Kearney20144921;
Feoktistova201519 -> Lau20132805;
Feoktistova201519 -> Linkermann201312024;
Feoktistova201519 -> Linkermann2014455;
Feoktistova201519 -> McQuade2013409;
Feoktistova201519 -> Moquin2013;
Feoktistova201519 -> Moriwaki2014167;
Feoktistova201519 -> Murphy2013443;
Feoktistova201519 -> Newton20141357;
Feoktistova201519 -> Rickard20141175;
Feoktistova201519 -> Schilling201483;
Feoktistova201519 -> Schworer201414422;
Feoktistova201519 -> Wang2014133;
Feoktistova201519 -> Wong20142562;
Feoktistova201519 -> Wu2013994;
Ferlini2015184 -> Holland2014;
Fernandes20146103 -> Stockinger20144223;
Fernandez201533 -> Green201465;
Ferrarelli2014 -> Lopez2014;
Ferrari20142140 -> Frangogiannis2014255;
Fichorova2015162 -> Dammann2014376;
Filiou2014201 -> Inoue20144342;
Finsterer2014103 -> Gal201315035;
Fischer2014945 -> Schneider2013568;
Fischer201495 -> Schneider2013568;
Flach2015152 -> Lee201574;
Flinsenberg2014 -> Plantinga20141;
Flinsenberg2014 -> Tullett20141;
Flowers2014 -> Reiterer2014489;
Fong20141772 -> Mishra20141239;
Foran2013760 -> Gal201315035;
Foran2013760 -> Taes20131783;
Foran20141241 -> Foran2013760;
Forbes2014857 -> Anders2014347;
Foret2014 -> Cho2014118;
Forsthuber20151 -> Jeffries201545;
Forsthuber20151 -> Martinez20155;
Franchi20144214 -> Kaczmarek2013209;
Frangogiannis2014255 -> Yan201324;
Frank20151 -> Gruninger201581;
Frank20151983 -> Stockinger20144223;
Franzini20141247 -> Disch20133666;
Franzini20141453 -> Disch20133666;
Franzini20141453 -> Franzini20141247;
Freire2015178 -> Drucker201414877;
FreundMichel201493 -> Tang2014;
Friedland20141354 -> MayerBarber201499;
Fu2014311 -> Li2014a;
Fu2014443 -> Garlanda20131003;
Fuchs2015868 -> Song20143413;
Fulda201451 -> Berghe2014135;
Fulda201451 -> Dondelinger2014971;
Fulda201451 -> Nomura20141056;
Fulda201451 -> Wang2014133;
Gabaev201414326 -> Weekes20141460;
Gach2015472 -> Shumyantseva2014131;
Gal201315035 -> Taes20131783;
Galimberti2015424 -> Chakraborty20143425;
Galkin2015173 -> Rubenstein2014211;
Galluzzi201412472 -> Berghe2014135;
Galluzzi201412472 -> Galluzzi201424;
Galluzzi201412472 -> Galluzzi2014728;
Galluzzi201412472 -> Lichty2014559;
Galluzzi2014139 -> Cai201455;
Galluzzi2014139 -> Chen2014105;
Galluzzi2014139 -> Wu2013994;
Galluzzi201424 -> Cai201455;
Galluzzi201424 -> Chen2014105;
Galluzzi201424 -> Kaiser2013296;
Galluzzi201424 -> Kaiser201331268;
Galluzzi201424 -> Linkermann201312024;
Galluzzi201424 -> Linkermann2014455;
Galluzzi201424 -> Moriwaki20131640;
Galluzzi201424 -> Murphy2013443;
Galluzzi201424 -> Tait2013878;
Galluzzi201424 -> Wu2013994;
Galluzzi2014728 -> Berghe2014135;
Galluzzi2014728 -> Cai201455;
Galluzzi2014728 -> Kaiser201331268;
Galluzzi2014728 -> Tait2013878;
Gamrekelashvili2015273 -> Berghe2014135;
Gamrekelashvili2015273 -> Kaczmarek2013209;
Gan2015131 -> Hinckelmann2013634;
Ganesan20142519 -> Weng20147391;
Gao20141374 -> Berghe2014135;
Gao20141374 -> Kaczmarek2013209;
Gao20141374 -> Moriwaki20131640;
Gao20141374 -> Pouwels2014215;
Gao20141374 -> Viringipurampeer2014665;
Garlanda20131003 -> Palm2013976;
Gascoigne201586 -> Fu2014311;
Gascoigne201586 -> Paster2015393;
Gasperini2014 -> Bhujbal2014142;
GattasAsfura20148208 -> DeVos201415;
Gautret2015107 -> Zumla20141136;
Ge2014427 -> Linkermann2014455;
Geerlings201586 -> OBrien201597;
Geismann20141497 -> Green201465;
George2015191 -> Liu20142162;
Geraldo201417901 -> Menter2014231;
Gerlich2014 -> Doerr2014365;
Gero2014313 -> Berghe2014135;
Gero2014328 -> Berghe2014135;
GershoniEmek201523 -> Gal201315035;
GershoniEmek201523 -> Hinckelmann2013634;
GershoniEmek201523 -> Maximino2014;
GershoniEmek201523 -> Taes20131783;
GershoniEmek201523 -> Vehvilainen2014;
Ghallab20141286 -> Wang20149;
Gharibi2015113 -> VanDenAkker2013;
Ghosh201463147 -> Khan2014193;
Giampietri2014 -> Kaczmarek2013209;
Giampietri2014 -> Murphy2013443;
Giampietri2014 -> Narayan2012199;
Giblin2014271 -> Yuan20131399;
Giles2015525 -> Garlanda20131003;
Giogha2014235 -> Kaczmarek2013209;
Godena2014 -> Taes20131783;
Goeijenbier2014 -> Fedson2013417;
Goncalves2015203 -> Garlanda20131003;
Gonfloni2014149 -> Ramakrishnan20146054;
Gonfloni2014149 -> Roth20141609;
Gonzalez2015144 -> Seropian20141593;
Gonzalez2015G63 -> Linkermann20132797;
GonzalezNavajas20142536 -> Li2013380;
Goodall2014783 -> Green201465;
Gorbunova20141187 -> VanMeter2014;
Gordon201436 -> Neumann2014389;
Goswami20142067 -> Dixon20149;
GouFabregas2014219 -> Peviani2014136;
Gould201540 -> Yang201464;
Goursaud201591 -> DeOliveira2014451;
Govindan2014695 -> Jayamani2014733;
Goyal201443 -> Bhujbal2014142;
Graeber2014620 -> Filiou2014201;
Graeber2014620 -> Svahn2014665;
Graham20141 -> Palm2013976;
Gratuze201586 -> Blum201576;
Greber20142317 -> Hendrickx2014265;
Green2013421 -> Kaczmarek2013209;
Green2013421 -> Murphy2013443;
Green2013421 -> Wu2013994;
Green2014 -> Green201465;
Green2014 -> Linkermann201312024;
Green2014 -> Tait2013878;
Green201465 -> Kaczmarek2013209;
GreenleeWacker201430 -> GreenleeWacker20144709;
GreenleeWacker201430 -> Kaczmarek2013209;
GreenleeWacker20144709 -> Kaczmarek2013209;
Grinevich20151 -> Lopatina2014;
Grounds201456 -> Forbes2014857;
Gruninger201581 -> Cook2014;
Gu201489 -> Moylan201446;
Gudjoncik20141721 -> Krysko2013;
GuerreroHernandez2014297 -> GuerreroHernandez2014311;
GuerreroHernandez2014311 -> Tang2014;
Guiho2015535 -> Nikoletopoulou20133448;
Guiho2015535 -> Voigt2014;
Gunther201440 -> Cai201455;
Gunther201440 -> Kaiser201331268;
Gunther201440 -> Murphy2013443;
Gunther201440 -> Pierdomenico2014279;
Gunther201440 -> Wu2013994;
Guo2014 -> Angelova20145263;
Guo2014261 -> Angelova20145263;
Guo2014261 -> Guo2014;
Guo2015243 -> Huang2015229;
Guo2015243 -> Kaiser2013296;
Guo2015243 -> Kaiser201331268;
Guo2015243 -> Kaiser20147753;
Guo2015243 -> Mandal2014481;
Guo2015243 -> Mocarski20142019;
Guo2015243 -> Newton20141357;
Guo2015243 -> Upton2014273;
Guo2015243 -> Wang201415438;
Guo2015243 -> Weng20147391;
Gupta20143837 -> Li2013380;
Gupta20143837 -> Pisetsky2014158;
Gurler20153419 -> Cook2014;
Gurung201417 -> Allam2014982;
Gurung201417 -> Weng20147391;
Gutierrez2013803 -> Palm2013976;
Gutierrez20143827 -> Palm2013976;
Gutte20143106 -> Kaczmarek2013209;
Guzzo201411897 -> Holmstrom2014411;
Ha2014 -> Kim2014;
Haber2014885 -> Kaczmarek2013209;
Habib20153 -> Walsh201484;
Hahn2014400 -> Lam20135212;
Hahn2014606 -> Garlanda20131003;
Halasa2014 -> Kielbik201393;
Halden20141 -> Malty20145;
Halden20141 -> Xie2014107;
Ham2014F1052 -> Linkermann201312024;
Ham2014F1052 -> Linkermann2014455;
Ham2014F1052 -> Rickard20141175;
Hamamura2015828 -> Selmi2014277;
Hammad20141477 -> Yang2014F75;
Hamza20142834 -> Bauer20131447;
Han2015357 -> Venkataramana201540;
Hao2014e46 -> Linkermann201312024;
Hara20144032 -> Palm2013976;
Haran2014 -> Uwamahoro2014;
Hargadon2014 -> Palombo2013;
Hari2015383 -> Neumann2014389;
Harms2015306 -> Garlanda20131003;
Harms2015306 -> Italiani2014;
Harrington201546 -> Murphy2014384;
Harris2014559 -> Wu201412;
Harris2014587 -> Upton2014273;
Haverkamp2014947 -> Newton20141357;
Hawn2015344 -> MayerBarber201499;
Hayden2014253 -> Berger20145476;
Hayden2014253 -> Berghe2014135;
He2014 -> Kaczmarek2013209;
He20143328 -> Yuan20131399;
He20148749 -> Chen2014271;
He2014944 -> Leontieva2014e1214;
He20151 -> Yang201464;
He20152302 -> Zhang201412916;
He201551 -> Li2013380;
Hegmans201417 -> Palombo2013;
Heil2014 -> Allam2014465;
Heil2014 -> DuranFlores2014;
Heil2014 -> Tintor2014;
Hemalatha2015139 -> Darras20144867;
Hendrickx2014265 -> DiPaolo20131840;
Hendrickx2014265 -> Kaiser2013296;
Herbert2015709 -> Brady2014611;
Herbert2015709 -> Burles2014351;
Herdewyn2014 -> Taes20131783;
Herold2014173 -> Murphy2013443;
Hewitt2015715 -> Franzini20141247;
Heyman2014201 -> Palm2013976;
Hildebrand201415072 -> Cai201455;
Hildebrand201415072 -> Chen2014105;
Hildebrand201415072 -> Dillon20141189;
Hildebrand201415072 -> Dondelinger2014971;
Hildebrand201415072 -> Khan201476;
Hildebrand201415072 -> Lucet2013975;
Hildebrand201415072 -> Moujalled2014;
Hildebrand201415072 -> Murphy2013443;
Hildebrand201415072 -> Murphy2014369;
Hildebrand201415072 -> Newton20141357;
Hildebrand201415072 -> Rickard20141175;
Hildebrand201415072 -> Tait2013878;
Hildebrand201415072 -> Wang2014133;
Hildebrand201415072 -> Wu2013994;
Hinckelmann2013634 -> Taes20131783;
Ho2014388 -> Mak2014;
Ho2014539 -> Liu2014645;
Hofmann2015354 -> Saxena2014H1233;
Hofmann2015354 -> Yan201324;
Hogan20141156 -> Uwamahoro2014;
Holderied2014475 -> Anders2014347;
Holland2014 -> Liddy2013;
Holland2014331 -> DeOliveira2014451;
Holmstrom2014411 -> Dixon20149;
Holton20151 -> Tintor2014;
HombachKlonisch2014 -> Krysko2013;
Hong201413132 -> Roth20141609;
Hopkins20151 -> Maximino2014;
Hou2014734 -> Green201465;
Hoyt2015743 -> Garlanda20131003;
Hrcek201530 -> Chakraborty20143425;
Hsu201429334 -> Dixon20149;
Hu2014193 -> Etemadi2013661;
Hu2014437 -> Chen2014364;
Hu2014727 -> Green201465;
Hu201476 -> Garlanda20131003;
Hu2014905 -> Yuan20131399;
Hu2014945 -> Disch20133666;
Hu2014945 -> Ramakrishnan20146054;
Hu2014945 -> Roth20141609;
Hu2015142 -> Linkermann201312024;
Hu2015264 -> Shaw20141538;
Hu2015290 -> Ni2014194;
Huang20142735 -> Liddy2013;
Huang20144588 -> Ferrari20142140;
Huang2014620 -> Moin20141086;
Huang20151255 -> Khan2014193;
Huang20151255 -> Luo2014757;
Huang2015229 -> Cai201455;
Huang2015229 -> Chen2014105;
Huang2015229 -> Dondelinger2014971;
Huang2015229 -> Guo2015243;
Huang2015229 -> Wang2014133;
Huang2015229 -> Wang201415438;
Huang2015241 -> Sargeant20141057;
Huang2015269 -> Li2014879;
Huang2015269 -> Wang2014933;
Huang2015924 -> Green201465;
Huang2015924 -> Nikoletopoulou20133448;
Hubbard20132233 -> Disch20133666;
Humbert20151 -> Konigshoff2014297;
Hur2014171 -> Godena2014;
Hurt20131 -> Legand2013953;
Huttner2014401 -> Tintor2014;
Hwang2015119 -> Nauseef2014602;
Hytti2015208 -> Chen2014242;
Iannitelli20141 -> Basso2013551;
Igaki2014267 -> Obata2014821;
Iijima20141549 -> Palm2013976;
Ikeda20141186 -> Ikeda2014445;
Ikeda2014445 -> Vu20133139;
IllnaitZaragozi2014707 -> Vu2014;
Inaba201423705 -> Marsh2014;
Ingram201546 -> Mouchiroud2013397;
Inoue20144342 -> Garlanda20131003;
Inui2015544 -> Mayer201415490;
Ishima2013 -> Kielbik201393;
Ishima20142184 -> Ishima2013;
Ishima2014343 -> Ishima2013;
Ishima2014343 -> Ishima20142184;
Islam2014509 -> Kaczmarek2013209;
Islamian201478 -> Mirzayans201322409;
Ismahil2013142 -> Yan201324;
Italiani2014 -> Garlanda20131003;
Ito201510 -> Garlanda20131003;
Ito201510 -> Ponce2015199;
Ivanova2014314 -> Christodoulou20136920;
Ivanova201553 -> Ivanova2014314;
Iwai2014503 -> Berger20145476;
Iwai2014503 -> Christofferson2014129;
Iwai2014503 -> Kaczmarek2013209;
Jackson2014 -> Walsh201484;
Jacquel20142445 -> Kaczmarek2013209;
Jacquel20142445 -> Linkermann2014455;
Jacquel20142445 -> Wong20142562;
Jaiswal2015 -> Gonfloni2014149;
Jantzie2014 -> Dammann2014376;
Jasenosky201574 -> MayerBarber201499;
Jayamani2014733 -> Zinngrebe201428;
Jayasooriya2014959 -> Lemke20141350;
JeanBeltran2014697 -> Weekes20141460;
Jeffries201545 -> Perl2013674;
Jeong20141996 -> Yamagata2014345;
Jha2015241 -> Walsh201484;
Jhingran20151 -> Garlanda20131003;
Ji2014 -> Moquin2013;
Jia2015179 -> Long201435494;
Jia20152925 -> Shi2015668;
Jiang2014 -> Guo2014;
Jiang20141109 -> Moylan201446;
Jiang2015126 -> Xie20141475;
Jiang2015625 -> RubertPerez20148174;
Jin2014451 -> Cho20141401;
Joniova20141779 -> Nikoletopoulou20133448;
JouanLanhouet20142 -> Berger20145476;
JouanLanhouet20142 -> Berghe2014135;
JouanLanhouet20142 -> Cai201455;
JouanLanhouet20142 -> Chen2014105;
JouanLanhouet20142 -> Dillon20141189;
JouanLanhouet20142 -> Dondelinger2014971;
JouanLanhouet20142 -> Kaczmarek2013209;
JouanLanhouet20142 -> Kaiser201331268;
JouanLanhouet20142 -> Kaiser20147753;
JouanLanhouet20142 -> Khan201476;
JouanLanhouet20142 -> Li2014;
JouanLanhouet20142 -> Linkermann201312024;
JouanLanhouet20142 -> Linkermann2014455;
JouanLanhouet20142 -> Luedde2014206;
JouanLanhouet20142 -> McQuade2013409;
JouanLanhouet20142 -> Moquin2013;
JouanLanhouet20142 -> Moriwaki20131640;
JouanLanhouet20142 -> Moriwaki2014167;
JouanLanhouet20142 -> Murphy2013443;
JouanLanhouet20142 -> Narayan2012199;
JouanLanhouet20142 -> Newton20141357;
JouanLanhouet20142 -> Newton2014E4;
JouanLanhouet20142 -> Pan2014e93944;
JouanLanhouet20142 -> Polykratis20141539;
JouanLanhouet20142 -> Rickard20141175;
JouanLanhouet20142 -> Sipieter2014224;
JouanLanhouet20142 -> Viringipurampeer2014665;
JouanLanhouet20142 -> Wang2014133;
JouanLanhouet20142 -> Wong20142562;
JouanLanhouet20142 -> Wu2013994;
Jouhi2014 -> Krysko2013;
Jovanovic2014201 -> Palm2013976;
Jung2015465 -> Choi2014;
Kaczmarek2013209 -> Narayan2012199;
Kain2014 -> Ismahil2013142;
Kain2014 -> Yan201324;
Kaiser2013296 -> Kaczmarek2013209;
Kaiser201331268 -> Kaiser2013296;
Kaiser20147753 -> Berger20145476;
Kaiser20147753 -> Kaiser2013296;
Kaiser20147753 -> Kaiser201331268;
Kaiser20147753 -> Mocarski20142019;
Kaiser20147753 -> Murphy2013443;
Kaiser20147753 -> Newton20141357;
Kaiser20147753 -> Wu2013994;
Kang19981 -> Chen2014271;
Kang19981 -> Lau20132805;
Kang19981 -> Pouwels2014215;
Kang20144235 -> Dixon20149;
Kang2014466 -> Allam2014465;
Kang2014466 -> Chen2014;
Kang2014466 -> Kaczmarek2013209;
Kang2014466 -> Linkermann2014455;
Kang2014466 -> Tang2014359;
Kang201595 -> DeVries2014L240;
Kanski20144368 -> Liu2013;
Karaa20151 -> Tang2014;
Karantalis201512 -> VanDenAkker2013;
Karp2015363 -> MayerBarber201499;
Kaseda2015263 -> Sayd2014103;
Kato20144134 -> Lai20132236;
Kato201449 -> Mouchiroud2013397;
Kaufmann2013441 -> Kaczmarek2013209;
Kaur2014 -> Rohmer2014;
Kaur2015177 -> HombachKlonisch2014;
Kawagishi2014711 -> Holmstrom2014411;
Kawano20141298 -> Fedson2013417;
Kearney20144921 -> Cai201455;
Kearney20144921 -> Dillon20141189;
Kearney20144921 -> Kaczmarek2013209;
Kearney20144921 -> Kaiser2013296;
Kearney20144921 -> Kaiser20147753;
Kearney20144921 -> Linkermann2014455;
Kearney20144921 -> Newton20141357;
Kearney20144921 -> Rickard20141175;
Kearney20144921 -> Sridharan2014199;
Kearney20144921 -> Wang2014133;
Keles2014929 -> Berghe2014135;
Kell201524 -> Coates201423;
Keller2014186 -> Chakraborty20143425;
KevinFoskett20153 -> Murphy2014384;
Khan2014167 -> Khan2014193;
Khan2014193 -> Christodoulou20136920;
Khan20146163 -> Khan2014167;
Khan201476 -> Eyers2013969;
Khan201476 -> Kaiser201331268;
Khan201476 -> Linkermann201312024;
Khan201476 -> McQuade2013409;
Khan201476 -> Murphy2013443;
Khan201476 -> Wu2013994;
Khanfar2014414 -> Christodoulou20136920;
Khanfar2014414 -> Disch20133666;
Kielbik201393 -> Nikoletopoulou20133448;
Kilpatrick20151 -> Platt201468;
Kim2014 -> Cha2013429;
Kim2014 -> Linkermann201312024;
Kim2014 -> Palm2013976;
Kim201411707 -> Dixon20149;
Kim2014150 -> Mouchiroud2013397;
Kim2014169 -> Hur2014171;
Kim20144747 -> Newton20141357;
Kim2015 -> Dixon20149;
Kim2015 -> Lam20135212;
Kim201525 -> Levine201514;
Kinnaird2015127 -> Choudhary2014536;
Kiran2015673 -> Giblin2014271;
Kirienko20151821 -> Nikoletopoulou20133448;
Knepper2014C308 -> Knepper2014C634;
Knepper2014C634 -> Marshall2014C639;
Knight2013 -> Hubbard20132233;
Koch2014 -> Li2013135;
Koehler20141923 -> Yu2013883;
Koenen2015200 -> Nauseef2014602;
Koffel20142713 -> Scapini2014710;
Kohr201546 -> Marshall2014C639;
Kokkola20141523 -> Knight2013;
Kollmann20142353 -> Disch20133666;
Konczol2014776 -> Garlanda20131003;
Konigshoff2014297 -> Meiners2014846;
Kono201491 -> Kaczmarek2013209;
Kono201491 -> Lau20132805;
Korbelik2014359 -> Krysko2013;
Korbelik2015 -> Korbelik2014359;
Korzeniewski20141077 -> Dammann2014376;
Korzeniewski2014731 -> Dammann2014376;
Kourtzelis201536 -> Nauseef2014602;
Kozako201420295 -> Tait20142135;
Kozlov2014637 -> Taes20131783;
Kragh2014171 -> Narayan2012199;
Krause20143512 -> Nicolson20141451;
Krautwald2014F168 -> Kaczmarek2013209;
Krautwald2014F168 -> Kaiser2013296;
Krautwald2014F168 -> Linkermann201312024;
Krautwald2014F168 -> Linkermann20132797;
Kress201525 -> Chakraborty20143425;
Krishna20141029 -> Galluzzi2014139;
Krishna20141029 -> Sargeant20141057;
Kroemer20151 -> Fernandez201533;
Kroemer20151 -> Kim201525;
Kroemer20151 -> Levine201514;
Kroemer20151 -> Madeo201585;
Krohn20144109 -> Panganiban201315931;
Kruger2014 -> Bauer20131447;
Krysan2014 -> Uwamahoro2014;
Krysko2013 -> Kaczmarek2013209;
Kshirsagar20144895 -> Kato20144134;
Kshirsagar20144895 -> Lai20132236;
Kuban201442 -> Dammann2014376;
Kubo2014205 -> Kaczmarek2013209;
Kudryashev2015952 -> Galkin2015173;
Kujundzic2014287 -> Yoon201436;
Kumai2014 -> Cecil20142710;
Kumar2014 -> MayerBarber201499;
Kundranda20152629 -> Guo2014;
Kuranova201553 -> Roth2013531;
Kurtenbach2014 -> Jackson2014;
Kushida2015685 -> Kim201411707;
Kwong2015206 -> Vagnozzi2012e173;
Labute2014 -> Lenselink20141737;
Lachaier20146417 -> Berghe2014135;
Lachaier2014779 -> Berghe2014135;
Lachaier2014779 -> Dixon20149;
Ladilov20142646 -> Nikoletopoulou20133448;
Laffleur2015900 -> Palm2013976;
Lai20132236 -> Kaczmarek2013209;
Lam20135212 -> Gal201315035;
Lam201414426 -> Hendrickx2014265;
Lamari20143 -> Platt201468;
Lampropoulou2014 -> Omote2014F1335;
Land20159 -> Fang2014150;
Land20159 -> Shah2014;
Lannes2015364 -> Yuan20131399;
Lannoo2014 -> Lannoo2014;
Lannoo2014 -> Tintor2014;
Latet2015240 -> Seropian20141593;
Latet2015240 -> Yan201324;
Lau20132805 -> Kaczmarek2013209;
Lau20132805 -> Linkermann20132797;
Lau201484 -> Lau20132805;
LauchoContreras2015 -> Mizumura20143987;
Lawlor2015 -> Allam2014982;
Lawlor2015 -> Cai201455;
Lawlor2015 -> Chen2014105;
Lawlor2015 -> Dondelinger2014971;
Lawlor2015 -> Hildebrand201415072;
Lawlor2015 -> Kaiser201331268;
Lawlor2015 -> Khan201476;
Lawlor2015 -> Mandal2014481;
Lawlor2015 -> Moriwaki2014567;
Lawlor2015 -> Murphy2013443;
Lawlor2015 -> Newton20141357;
Lawlor2015 -> Rickard20141175;
Lawlor2015 -> Wang20141126;
Lawlor2015 -> Wang2014133;
Lawlor2015 -> Weng20147391;
Lawlor2015 -> Wong20142562;
Lawlor2015 -> Wu2013994;
Lawlor2015 -> Yabal20141796;
Lazarou20153 -> Allam2014982;
LeMasson2014975 -> Nomura20141056;
LeRoux20151 -> Kaczmarek2013209;
LeVerche2014748 -> Moujalled2014;
LebiedzinskaArciszewska201525 -> Yuan20131399;
LeborgneCastel20141 -> Tintor2014;
LeborgneCastel20141 -> Zhang20141365;
Leduc2015102 -> Kanski20144368;
Lee201412150 -> Chen2014242;
Lee20141363 -> Pais20132603;
Lee2014239 -> Nikoletopoulou20133448;
Lee2014603 -> Linkermann201312024;
Lee2014815 -> Narayan2012199;
Lee201574 -> McKenzie2014366;
Lefrancais201415502 -> Garlanda20131003;
Legand2013953 -> Fedson2013417;
Legg2014516 -> MayerBarber201499;
Legg2014576 -> MayerBarber201499;
Legitimo20143224 -> Fang2014150;
Lehners2014F407 -> Berghe2014135;
Lehners2014F407 -> Linkermann2014455;
LeivaRevilla2014683 -> delValleMendoza2014S415;
Lemke20141350 -> Cai201455;
Lemke20141350 -> Chen2014105;
Lemke20141350 -> Linkermann2014455;
Lemke20141350 -> Murphy2013443;
Lemke20141350 -> Voigt2014;
Lenaerts2015288 -> MayerBarber201499;
Lenselink20141737 -> Barreca2014481;
Leontieva20141010 -> Leontieva20142656;
Leontieva20141010 -> Leontieva20143350;
Leontieva20141010 -> Leontieva2014e1214;
Leontieva201412715 -> Leontieva2014e1214;
Leontieva20142656 -> Leontieva2014e1214;
Leontieva20143350 -> Leontieva20142656;
Leontieva20143350 -> Leontieva2014e1214;
Leontieva2014e1214 -> Menendez2014699;
Levine201514 -> Kim201525;
Levine201514 -> Ryter2014;
Levkovitz2015124 -> Garlanda20131003;
Li2013135 -> Narayan2012199;
Li201336 -> Narayan2012199;
Li2013380 -> Krysko2013;
Li2013661 -> Narayan2012199;
Li2013661 -> Pais20132603;
Li20139 -> Narayan2012199;
Li2014 -> Berghe2014135;
Li2014 -> Galluzzi201424;
Li2014 -> Kaiser201331268;
Li2014 -> Moriwaki20131640;
Li20141 -> Yu2013883;
Li2014113 -> Tang2014;
Li20141274 -> Yuan20131399;
Li20141279 -> Wu2013994;
Li20142564 -> Mahajan20143283;
Li20143000 -> Li2013661;
Li20143442 -> Li20142564;
Li2014417 -> Murphy2013443;
Li2014417 -> Wu2013994;
Li2014818 -> Allam2014465;
Li2014879 -> Ryter2014;
Li2014995 -> Mishra20141239;
Li2014a -> Perl2013674;
Li2015177 -> Garlanda20131003;
Li201525 -> Cao201410997;
Li201525 -> Franzini20141247;
Li201550 -> Etemadi20135283;
Li201580 -> Choudhary2014536;
Li201580 -> Wagner20145;
Liang20141599 -> Yang2014F75;
Liang20141860 -> Roth20141609;
Liang2015343 -> Green201465;
Liang2015343 -> Mei2015243;
Liang2015343 -> Ni2014194;
Lichty2014559 -> Kaczmarek2013209;
Liddy2013 -> Narayan2012199;
Lim20142213 -> Green201465;
Lim2014405 -> Dixon20149;
Lim201531 -> Pouwels2014215;
Lima201430 -> Kaur2014;
Lin2013897 -> Pais20132603;
Lin201412507 -> Yang2014F75;
Lindqvist20148512 -> Green201465;
Lingwood2014 -> Nicolson20141451;
Linkermann201312024 -> Kaczmarek2013209;
Linkermann20132797 -> Kaczmarek2013209;
Linkermann20132797 -> Lau20132805;
Linkermann20132797 -> Linkermann201312024;
Linkermann201416836 -> Berghe2014135;
Linkermann201416836 -> Dillon20141189;
Linkermann201416836 -> Galluzzi201424;
Linkermann201416836 -> Kaczmarek2013209;
Linkermann201416836 -> Linkermann201312024;
Linkermann201416836 -> Linkermann20132797;
Linkermann201416836 -> Linkermann2014455;
Linkermann201416836 -> Luedde2014206;
Linkermann201416836 -> Skouta20144551;
Linkermann201416836 -> Wong20142562;
Linkermann2014380 -> Berghe2014135;
Linkermann2014380 -> Galluzzi201424;
Linkermann2014380 -> Lau20132805;
Linkermann2014380 -> Linkermann20132797;
Linkermann2014380 -> Linkermann2014455;
Linkermann2014380 -> Skouta20144551;
Linkermann2014380 -> Tait2013878;
Linkermann2014455 -> Kaczmarek2013209;
Linkermann2014455 -> Kaiser2013296;
Linkermann2014455 -> Lau20132805;
Linkermann2014455 -> Linkermann201312024;
Linkermann2014455 -> Linkermann20132797;
Linkermann2014455 -> Wu2013994;
Liou2015310 -> Li2013135;
Lishnevsky201485 -> Tao2014521;
Lisitsa2014121 -> Liddy2013;
Litovchick2014e278961 -> Disch20133666;
Liu2013 -> Gal201315035;
Liu2014 -> Cai201455;
Liu2014 -> Chen2014105;
Liu2014 -> Kaczmarek2013209;
Liu2014 -> Moquin2013;
Liu2014 -> Moriwaki20131640;
Liu2014 -> Pierdomenico2014279;
Liu2014 -> PinazoDuran2014;
Liu2014 -> Vu20133139;
Liu2014 -> Wang2014133;
Liu20141537 -> Yang2014;
Liu20141554 -> Buler20143225;
Liu201417 -> GreenleeWacker20144709;
Liu20142162 -> Leontieva2014e1214;
Liu201431 -> Nikoletopoulou20133448;
Liu20143662 -> Watson20141502;
Liu2014645 -> Walsh201484;
Liu2015 -> Opal2014;
Liu2015163 -> Nikoletopoulou20133448;
Liu2015192 -> Li2014;
Lkhagva2014982 -> Tao2014521;
Lloyd201552 -> Davies2014S244;
Lloyd201552 -> Iijima20141549;
Lloyd201552 -> Lee201574;
LoSasso2014 -> Pais20132603;
Loeffler2015294 -> Togel2014;
Logan2014 -> Moylan201446;
Lohmann2014945 -> Sosna2013;
Long201435494 -> Weaver20144741;
Lopatina2014 -> Mouchiroud2013397;
Lopez2014 -> Tait20142135;
Lopez2015H269 -> Kain2014;
LopezAtalaya2014529 -> Fischer2014945;
LopezAtalaya2014529 -> Liu2013;
Louandre2015971 -> Berghe2014135;
Louandre2015971 -> Lachaier20146417;
Lu2014 -> Kaczmarek2013209;
Lu20142146 -> Berghe2014135;
Lu20142146 -> Nomura20141056;
Lu201433 -> Cai201455;
Lu201433 -> Li2014;
Lu201433 -> Mocarski20142019;
Lu201433 -> Moquin2013;
Lu201433 -> Murphy2013443;
Lu201433 -> Newton20141357;
Lu201433 -> Wu2013994;
Lu2014364 -> Thurner20141733;
Lu20145050 -> Liang20141860;
Lu20145050 -> Yuan20131399;
Lu20147137 -> Roth20141609;
Lu201511 -> Lefrancais201415502;
Lu20152466 -> Webster2014525;
Lucet2013975 -> Murphy2013443;
Luedde2014206 -> Tait2013878;
Luedde2014765 -> Berghe2014135;
Luedde2014765 -> Cai201455;
Luedde2014765 -> Chen2014105;
Luedde2014765 -> Kaczmarek2013209;
Luedde2014765 -> Linkermann201312024;
Luedde2014765 -> Linkermann2014455;
Luedde2014765 -> Luedde2014206;
Luedde2014765 -> Wang2014133;
Luedde2014765 -> Wu2013994;
Lugrin2015499 -> Frangogiannis2014255;
Lugrin2015499 -> Garlanda20131003;
Luo2014294 -> Panganiban201315931;
Luo2014757 -> Khan2014193;
Luo2015106 -> Lindqvist20148512;
Luo2015111 -> RubertPerez20148174;
Luo2015374 -> Xie20141475;
Ma2014 -> Li2013661;
Ma2015140 -> Kaczmarek2013209;
Ma20159 -> Chao2014;
Madeo201585 -> Lam20135212;
Maeda2014 -> Kaczmarek2013209;
Maeda2014 -> Moujalled2014;
Maehara2015285 -> Luedde2014765;
Maeurer2014 -> MayerBarber201499;
Magalhaes2014695 -> Scapini2014710;
Magri201536 -> McKenzie2014366;
Mahajan20143283 -> Roth20141609;
Mahdavi2014 -> Khan2014193;
Mahdavi2015173 -> Khan2014193;
Mahr2015121 -> Liddy2013;
Maiese2014587 -> Dillon20141189;
Mainar2014182 -> Mirzayans201322409;
Mainous2014 -> Coates201423;
Majlessi201525 -> MayerBarber201499;
Mak2014 -> Lai20132236;
Mak2014 -> Perl2013674;
Mak201416043 -> Mak2014;
Malty20145 -> Vehvilainen2014;
Malutan2014169 -> Garlanda20131003;
Mandal2014481 -> Berger20145476;
Mandal2014481 -> Dillon20141189;
Mandal2014481 -> Kaczmarek2013209;
Mandal2014481 -> Kaiser2013296;
Mandal2014481 -> Kaiser201331268;
Mandal2014481 -> Kaiser20147753;
Mandal2014481 -> Newton20141357;
Mandal2014481 -> Weng20147391;
Manfroni20143247 -> Barreca2014481;
Manjunatha2015 -> Encinas20141276;
Mannon20132785 -> Kaczmarek2013209;
Mannon20132785 -> Lau20132805;
Mannon20132785 -> Linkermann20132797;
Mano2015198 -> Forbes2014857;
Mansukhani2014 -> PinazoDuran2014;
MariaNithya201432031 -> Zhang201324742;
Marichal2014127 -> Palm2013976;
Marino20141879 -> Mouchiroud2013397;
Markaki2015129 -> Denbigh2015137;
Marsh2014 -> Yuan20131399;
Marsh2015E1 -> Pfoh2015T35;
Marshall2014 -> Berghe2014135;
Marshall2014 -> Cai201455;
Marshall2014 -> Chen2014105;
Marshall2014 -> Christofferson2014129;
Marshall2014 -> Dondelinger2014971;
Marshall2014 -> Linkermann201312024;
Marshall2014 -> Moquin2013;
Marshall2014 -> Moujalled2014;
Marshall2014 -> Murphy2013443;
Marshall2014 -> Newton20141357;
Marshall2014 -> Tait2013878;
Marshall2014 -> Wang2014133;
Marshall2014 -> Zhang201324742;
Marshall2014C639 -> Kaczmarek2013209;
Marshall2014C639 -> Knepper2014C634;
Martin201387 -> Kaczmarek2013209;
Martin2015 -> Nauseef2014602;
Martin2015 -> Scapini2014710;
Martin20151 -> Feoktistova201519;
Martinez201529 -> Fedson2013417;
Martinez20155 -> Frangogiannis2014255;
MartinezRedondo2013148 -> Narayan2012199;
Martini2014295 -> Kruger2014;
MartorellRiera20142388 -> Holmstrom2014411;
Masri2014 -> Giblin2014271;
Masri201450 -> Roth20141609;
Matalon2014L911 -> Chatterjee2014L668;
Matsura2014119 -> Nauseef2014602;
Matsushita20145791 -> Yang201464;
Matsuzawa2015298 -> Linkermann2014455;
Matsuzawa2015298 -> Newton20141357;
Mattiroli2014308 -> Smit2014142;
Matty2015276 -> MayerBarber201499;
Matty2015276 -> Srivastava2014179;
Maximino2014 -> DeOliveira2014451;
Maximino2014 -> Taes20131783;
Mayer201415490 -> Stilling2014;
MayerBarber201499 -> Kaufmann2013441;
MayerBarber2015264 -> MayerBarber201499;
MayerBarber2015264 -> McNab201587;
Maysinger2015483 -> Tait20142135;
Maysinger2015483 -> Walsh201484;
McCarthy201411627 -> Lindqvist20148512;
McCarthy201411627 -> Nikoletopoulou20133448;
McClendon2014E4623 -> Shaw20141538;
McComb2014E3206 -> Kaczmarek2013209;
McComb2014E3206 -> Kaiser201331268;
McComb2014E3206 -> Wong20142562;
McKenzie2014366 -> Allen2014329;
McLellan2014 -> Radford201426;
McNab201587 -> MayerBarber201499;
McQuade2013409 -> Moriwaki20131640;
Mcmanus2015239 -> Moin20141086;
Mcsharry20141068 -> Garlanda20131003;
Mdluli201456 -> Encinas20141276;
Mederacke2014777 -> Luedde2014765;
Mederacke2014777 -> Tummala2014826;
Medvetz20153 -> Medvetz201550;
Medvetz201550 -> Moriwaki20131640;
Mei2015243 -> Zhang20141088;
Meiners2014846 -> Lam20135212;
Mele2014266 -> Ryter2014;
Mellini20155 -> Yuan20131399;
MeloLima2015465 -> Berghe2014135;
Menendez2014 -> Menendez2014117;
Menendez2014 -> Menendez2014699;
Menendez2014 -> Wu201412;
Menendez2014117 -> Wu201412;
Menendez2014699 -> Wu201412;
Menke2014395 -> Linkermann2014455;
Mennella2015458 -> Mouchiroud2013397;
Menter2014231 -> Tam2013240;
Menzies2013T101 -> Mouchiroud2013397;
Menzies2013T101 -> Narayan2012199;
Meynet2014419 -> Yuan20131399;
Mezzaroma2014379 -> OBrien2014221;
Michels2014164 -> Holmstrom2014411;
Michels2014164 -> Roth20141609;
Mintern20151 -> Denton201535;
Mintern20151 -> Lazarou20153;
Minton201568 -> Rongvaux20141563;
Minton201568 -> White20141549;
Mirzamohammadi2014410 -> Jin2014451;
Mirzayans201322409 -> Panganiban201315931;
Mishra20141239 -> MartinezRedondo2013148;
Mishra20141239 -> Yuan20131399;
Mizumura2014 -> Lam20135212;
Mizumura2014 -> Mizumura20143987;
Mizumura20143987 -> Lam20135212;
Mizumura20143987 -> Tait2013878;
Mo20147137 -> Galluzzi201424;
Mocarski20142019 -> Cai201455;
Mocarski20142019 -> Kaczmarek2013209;
Mocarski20142019 -> Kaiser2013296;
Mocarski20142019 -> Kaiser201331268;
Mocarski20142019 -> Murphy2013443;
Mochimaru2015493 -> Dong2014;
Mohamed2014 -> Chatterjee2014L668;
Mohamed2014L908 -> Chatterjee2014L668;
Moin20141086 -> Kaczmarek2013209;
Mojia2014 -> Dixon20149;
Molawi201510 -> Bleriot2015145;
Monsel20141099 -> VanDenAkker2013;
Montezuma201519 -> Yuan20131399;
Montgomery201585 -> Choudhary2014536;
Montgomery201585 -> Wagner20145;
Moore2014122 -> Kaiser201331268;
Moquin2013 -> Moriwaki20131640;
Moraco2014497 -> Amaral2014;
Moraco2014497 -> Aredia2014157;
Moraco2014497 -> Berghe2014135;
Morel2014329 -> Yan201324;
Morel2014401 -> Zelenay2013329;
Moresi2015309 -> Zhang20141088;
Morgan2013259 -> Narayan2012199;
Morioka201534 -> Yamagata2014345;
Moriwaki20131640 -> Narayan2012199;
Moriwaki2014167 -> Cai201455;
Moriwaki2014167 -> Kaczmarek2013209;
Moriwaki2014167 -> Kaiser201331268;
Moriwaki2014167 -> Linkermann201312024;
Moriwaki2014167 -> McQuade2013409;
Moriwaki2014167 -> Moquin2013;
Moriwaki2014167 -> Murphy2013443;
Moriwaki2014567 -> Allam2014982;
Moriwaki2014567 -> Cai201455;
Moriwaki2014567 -> Chen2014105;
Moriwaki2014567 -> Dondelinger2014971;
Moriwaki2014567 -> Kaiser201331268;
Moriwaki2014567 -> Moriwaki20131640;
Moriwaki20151938 -> Berger20145476;
Moriwaki20151938 -> Ganesan20142519;
Moriwaki20151938 -> Kaiser201331268;
Moriwaki20151938 -> Mandal2014481;
Moriwaki20151938 -> Moquin2013;
Moriwaki20151938 -> Moriwaki20131640;
Moriwaki20151938 -> Moriwaki2014167;
Moriwaki20151938 -> Moriwaki2014567;
Moriwaki20151938 -> Newton20141357;
Moriwaki20151938 -> Weng20147391;
Moriwaki20151938 -> Yabal20141796;
Morowski2014 -> Brachs20143206;
Moroz20141075 -> Mouchiroud2013397;
Morris2014397 -> AngeleMartinez20141358;
Mossman2015148 -> Guo2015243;
Mossman2015148 -> Huang2015229;
Mossman2015148 -> Wang201415438;
Mouchiroud2013397 -> Narayan2012199;
Moujalled2014 -> Murphy2013443;
Mouritsen20151 -> Nicolson20141451;
Moylan201446 -> Kaczmarek2013209;
Mumtaz20141404 -> Khan2014193;
Munz2013299 -> Li2013380;
Murdoch20141665 -> Holmstrom2014411;
Murphy2013443 -> Eyers2013969;
Murphy2013443 -> Lucet2013975;
Murphy2013443 -> Wu2013994;
Murphy2014369 -> Eyers2013969;
Murphy2014369 -> Green2013421;
Murphy2014369 -> Kaczmarek2013209;
Murphy2014369 -> Kaiser201331268;
Murphy2014369 -> Khan201476;
Murphy2014369 -> Lucet2013975;
Murphy2014369 -> Murphy2013443;
Murphy2014369 -> Wu2013994;
Murphy2014384 -> Linkermann201312024;
Murphy20151 -> Alam201580;
Murphy20151 -> Andres201562;
Murphy20151 -> Harrington201546;
MurphyRoyal2015219 -> Foran20141241;
Myniec2015187 -> Moylan201446;
Nadezhdina2014847 -> Hinckelmann2013634;
Nahrendorf20147 -> Frangogiannis2014255;
Nair201499 -> Chen2014105;
Nair201499 -> Moquin2013;
Nair201499 -> Murphy2013443;
Nair201499 -> Wang2014133;
Nair2015342 -> Mirzayans201322409;
Nakagawa2014349 -> Wu2013994;
Nakatogawa2014R560 -> Green201465;
Narayanan2014 -> Zinngrebe201428;
Nasi2014329 -> Walsh201484;
Nathan20152 -> Baer2015327;
Nathan20152 -> Cliff201588;
Nathan20152 -> Hawn2015344;
Nathan20152 -> Jasenosky201574;
Nathan20152 -> Karp2015363;
Nathan20152 -> Lenaerts2015288;
Nathan20152 -> Majlessi201525;
Nathan20152 -> Matty2015276;
Nathan20152 -> MayerBarber2015264;
Nathan20152 -> Nathan2015308;
Nathan20152 -> Robinson201546;
Nathan20152 -> Ronacher2015121;
Nathan2015308 -> MayerBarber201499;
Nauseef2014602 -> GreenleeWacker20144709;
Negro20148 -> Verpaalen201492;
Nemudryi201419 -> Wu2013994;
Neumann2014291 -> Kaczmarek2013209;
Neumann2014291 -> Neumann2014389;
Neumann2014389 -> Kaczmarek2013209;
Newton20141357 -> Moriwaki20131640;
Newton2014E4 -> Murphy2013443;
Newton2014E4 -> Narayan2012199;
Ng2014207 -> Sugiura20142142;
Nguyen20131375 -> Disch20133666;
Nguyen20131375 -> Nguyen20131423;
Nguyen20131423 -> Disch20133666;
Ni2014194 -> Dixon20149;
Ni20156 -> Moujalled2014;
Nicolson20141451 -> Nicolson20141657;
Nicolson20141657 -> Kaczmarek2013209;
Nicolson20141657 -> Nicolson20141451;
Nie2014166 -> Li201336;
Nie2014166 -> Narayan2012199;
Nie2014166 -> Pais20132603;
Niewerth201518 -> Mattiroli2014308;
Nika2015165 -> Byrum2015177;
Nika2015165 -> Mouritsen20151;
Nikoletopoulou20133448 -> Narayan2012199;
NitaLazar20151 -> Upton2014273;
Niu20157 -> Chen2014271;
NoAuthor2014 -> Nicolson20141451;
Nogueira2015 -> Holmstrom2014411;
Nomura20141056 -> Narayan2012199;
Nugues2014 -> Moriwaki20131640;
Nugues2014 -> Moujalled2014;
Nugues2014 -> Murphy2013443;
Nugues2014 -> Newton20141357;
Nuhrenberg2014585 -> Narayan2012199;
Nuvolone2015 -> Garlanda20131003;
OBrien2014221 -> Seropian20141593;
OBrien201597 -> Pouwels2014215;
OLeary20141430 -> Kaufmann2013441;
Obata2014254 -> Obata2014821;
Obata2014821 -> Kaczmarek2013209;
Oberbarnscheidt2014145 -> Zelenay2013329;
Oh2014 -> Moriwaki20131640;
Oh20152042 -> Etemadi2013661;
Oh201521 -> Lam20135212;
Ohtake2015192 -> Wagner20145;
Oldford2014113 -> Krysko2013;
Oliveira201578 -> DeVos201415;
Olzscha20151 -> Dhanak201458;
Omote2014F1335 -> Berghe2014135;
Omote2014F1335 -> Linkermann2014455;
Opal2014 -> Fedson2013417;
Opal2014 -> Fedson2014233;
Opalinski20147888 -> EscobarHenriques2014231;
OropesaAvila20141364 -> Kaczmarek2013209;
OrtegaMartinez2015309 -> Donzis201468;
Ortolan20146191 -> Lopatina2014;
Osborne20141613 -> Dixon20149;
Oshimori2015963 -> Bigarella20144206;
Otte2014 -> Otte20141151;
Otte20141151 -> Nomura20141056;
Oyama2014 -> Qiao2014379;
Paige2015341 -> Nuhrenberg2014585;
Pais20132603 -> Li201336;
Pais20132603 -> Narayan2012199;
Palaga2014101 -> Kaufmann2013441;
Palchikov20141312 -> Christodoulou20136920;
Palm2013976 -> Kaczmarek2013209;
Palombo2013 -> Zelenay2013329;
Pan2014 -> Watson20141502;
Pan201477 -> Nikoletopoulou20133448;
Pan2014e93944 -> Narayan2012199;
Pan2015317 -> Green201465;
Pan2015317 -> Pan2014;
Panee2015111 -> Gu201489;
Panganiban201315931 -> Kaczmarek2013209;
Pannu2015 -> Tao20144930;
Pantazi2014493 -> Narayan2012199;
Pantazi20151765 -> Pantazi2014493;
Paone2014 -> Seropian20141593;
Papoff2015 -> Lu201433;
Paredes20141741 -> MartinezRedondo2013148;
Parhamifar2014353 -> Berghe2014135;
Parhamifar2014353 -> Galluzzi201424;
Parhamifar2014353 -> Moquin2013;
Parhamifar2014353 -> Ryter2014;
Parihar2015130 -> Choudhary2014536;
Park20141051 -> Yu2013883;
Park20141150 -> Weinberg201367;
Park2014865 -> Sridharan2014199;
Parthasarathy2014697 -> Narayan2012199;
Paster2015393 -> Fu2014311;
Pasto20144305 -> Menendez2014699;
Patel2013 -> Kaczmarek2013209;
Paulus201414 -> Goodall2014783;
Paulus201414 -> Green201465;
Pavlosky20141778 -> Kaczmarek2013209;
Pavlosky20141778 -> Kaiser201331268;
Pavlosky20141778 -> Lau20132805;
Pavlosky20141778 -> Mannon20132785;
Pavlosky20141778 -> Murphy2013443;
Pearson2015766 -> Giogha2014235;
Pedersen2014652 -> Wong20142562;
Pedersen2014652 -> Yabal20141796;
Pellegrino20151 -> Pellegrino201513;
Pellegrino201513 -> Pisanti201484;
Peltzer2014153 -> Etemadi20135283;
Peltzer2014153 -> Iwai2014503;
Peltzer2014153 -> Zinngrebe201428;
Peng2015222 -> Khan2014193;
Penney2014 -> Coppede2014;
Penney2014 -> LopezAtalaya2014529;
PerezFerhmann2014401 -> Khan2014193;
PerezFerhmann2014415 -> Khan2014193;
Perl2013674 -> Lai20132236;
Persson20141096 -> Persson2014173;
Persson20141096 -> Persson2014628;
Persson2014173 -> DiPaolo20131840;
Persson2014173 -> Kaczmarek2013209;
Persson2014173 -> Kaiser2013296;
Persson2014628 -> Kaiser2013296;
Persson2014628 -> Persson2014173;
Persson2015488 -> Persson2014173;
Persson2015488 -> Persson2014628;
Petrilli20132354 -> Li201336;
Petrilli20132354 -> Narayan2012199;
Petrilli2014471 -> Petrilli20132354;
Peviani2014136 -> Taes20131783;
Pfoh2015T35 -> Smit2014142;
Phadke201436 -> Dammann2014376;
Picascia20151 -> Zhao2014127;
PieraVelazquez2014 -> Holmstrom2014411;
Pierdomenico2014279 -> Kaczmarek2013209;
Pilipovic20158 -> Bordt201434;
PinazoDuran2014 -> Nikoletopoulou20133448;
Pirooznia2014961 -> Kaczmarek2013209;
Pisanti201484 -> Fang2014150;
Pisetsky2014158 -> Kaczmarek2013209;
Pisetsky2014158 -> Lau20132805;
Pisetsky2014158 -> Linkermann2014455;
Plantinga20141 -> Radford201426;
Platt201468 -> Linkermann2014455;
Platt201468 -> Vitner2014204;
Podobed2014 -> Alibhai20141713;
Podobed2014 -> Podobed2014R121;
Podobed2014R121 -> Alibhai20141713;
PolakJonkisz2014622 -> Satoh2014;
Polimeni2014 -> Holmstrom2014411;
Polykratis20141539 -> Berghe2014135;
Polykratis20141539 -> Kaiser201331268;
Polykratis20141539 -> Moriwaki20131640;
Ponce2015199 -> Garlanda20131003;
Ponnusamy2014243 -> Ramakrishnan20146054;
PontesdeCarvalho2014 -> Palm2013976;
Poole201413947 -> Weekes20141460;
Poppe2014138 -> Taes20131783;
Potter2015118 -> Gan2015131;
Pouwels20141183 -> Kaczmarek2013209;
Pouwels2014215 -> Kaczmarek2013209;
Poveda2013 -> Linkermann201312024;
Prabhu20141558 -> Ismahil2013142;
Prabhu20141558 -> Yan201324;
Prajapati2015451 -> Christofferson2014129;
Prasad201413086 -> Hendrickx2014265;
Prasad2014520 -> Voigt2014;
PrasadSaha201410359 -> Dixon20149;
Prato2015299 -> Yan201324;
Probst2014927 -> Zelenay2013329;
ProikasCezanne2015207 -> Carlsson2015193;
ProikasCezanne2015207 -> SanchezWandelmer2015185;
Puliyel2015343 -> Coates201423;
Purushothaman2015116 -> Brulois2014597;
Py20141110 -> PrasadSaha201410359;
Qi20145466 -> Walsh201484;
Qi2014G564 -> Moriwaki20131640;
Qiao2014379 -> Narayan2012199;
Qing20141243 -> Kaiser201331268;
Qing20141243 -> Murphy2013443;
Qiu20144142 -> Disch20133666;
Qu2014 -> Watson20141502;
Quarona201510 -> Lopatina2014;
Quilhac20151226 -> Nikoletopoulou20133448;
Quinto2015255 -> Linkermann2014455;
Quinton2015407 -> Fedson2013417;
Rabes2015 -> Neumann2014389;
Rabouille20142604 -> Ackema20142659;
Radford201426 -> Krysko2013;
Radogna20151 -> Denton201535;
Rafii2015123 -> Forbes2014857;
Rajaram2014471 -> MayerBarber201499;
Rajasekaran201510 -> Moylan201446;
Ralph201562 -> Rasola2014437;
Ramakrishnan20146054 -> Narayan2012199;
Ramakrishnan20146054 -> Roth20141609;
Randolph20145 -> Gordon201436;
Randolph20145 -> Srivastava2014179;
Ranea2013 -> Kaczmarek2013209;
Raposo201568 -> Rojo20141766;
Rasola2014437 -> Guzzo201411897;
Rastogi20151 -> Rojo20141766;
Ratti20154215 -> Gal201315035;
Ratti20154215 -> Taes20131783;
Rauh20151 -> Fan201595;
Rauh20151 -> Montgomery201585;
Ravits2014121 -> Finsterer2014103;
Ray2015139 -> Kato20144134;
Rayamajhi20141100 -> Franchi20144214;
Rayamajhi20141100 -> Kaczmarek2013209;
Rayamajhi20141100 -> Wang20141126;
Reczek20158 -> Holmstrom2014411;
Regnier20142685 -> Webster2014525;
Reilly201532 -> Tao2014521;
Reinheckel20131994 -> Kaczmarek2013209;
Reiterer2014489 -> Cai201455;
Reiterer2014489 -> Eyers2013969;
Reiterer2014489 -> Murphy2013443;
Reiterer2014489 -> Shaw20141538;
Ren201454907 -> Green201465;
Ren2015185 -> Liang2015343;
Ren2015185 -> Mei2015243;
Ren2015185 -> Varga2015232;
Ren2015185 -> Xu2015262;
Ren2015185 -> Zheng2015332;
Renfu2014463 -> Li2013135;
Repnik201449 -> Berghe2014135;
Repnik201449 -> Kaiser201331268;
Repnik201449 -> Linkermann2014455;
Resendiz2014 -> Stilling20141912;
Rezaeian2014339 -> Khan2014167;
RibeiroVarandas2014 -> Koehler20141923;
Rickard20141175 -> Chen2014105;
Rickard20141175 -> Dillon20141189;
Rickard20141175 -> Kaczmarek2013209;
Rickard20141175 -> Kaiser201331268;
Rickard20141175 -> Murphy2013443;
Rickard20141175 -> Wong20142562;
Rijkers2014127 -> Tervaert2014134;
Ringer201410678 -> Nikoletopoulou20133448;
Robinette2015306 -> McKenzie2014366;
Robinson20147515 -> Nicolson20141451;
Robinson201546 -> Behar201439;
Robinson201546 -> MayerBarber201499;
Rochette201535 -> Gudjoncik20141721;
Roderick201414436 -> Berghe2014135;
Roderick201414436 -> Dillon20141189;
Roderick201414436 -> Kaiser201331268;
Roderick201414436 -> Kaiser20147753;
Roderick201414436 -> Polykratis20141539;
Roderick201414436 -> Rickard20141175;
RodriguezPerez2015466 -> Rojo20141766;
Rohmer2014 -> Tam2013240;
Rojo20141766 -> Pais20132603;
Ronacher2015121 -> Kaufmann2013441;
Rongvaux20141563 -> Berghe2014135;
Rongvaux20141563 -> Tait20142135;
Rongvaux20141563 -> Upton2014273;
Roselli2014758 -> LeMasson2014975;
Roth2013531 -> Yuan20131399;
Roth20141609 -> Narayan2012199;
Roux2014713 -> Eyers2013969;
Rubenstein2014211 -> Aida201434;
RubertPerez20148174 -> DeVos201415;
Rubner2014 -> Kaczmarek2013209;
Rull2014442 -> Menendez2014699;
Rumpf2015 -> Cui20148340;
Rumpf2015 -> Disch20133666;
Rumpf2015 -> Nguyen20131375;
Rumpf2015 -> Nguyen20131423;
Rumpf2015 -> Pais20132603;
Rumpf2015 -> Yamagata2014345;
Rymut201571 -> Gal201315035;
Rymut201571 -> Taes20131783;
Ryter2014 -> Nikoletopoulou20133448;
Ryter2015215 -> Lam20135212;
Ryter2015215 -> Mizumura20143987;
Ryter2015215 -> Ni20156;
Ryter2015215 -> Ryter2014;
Sabe2015218 -> Nikoletopoulou20133448;
Sacchetti201412280 -> Bhattacharya201414686;
Saeed201412526 -> Lau20132805;
Saeed201412526 -> Linkermann201312024;
Saeed201412526 -> Mannon20132785;
Saeed201412526 -> Moriwaki20131640;
Saeed201412526 -> Tait2013878;
Saeed201412526 -> Wu2013994;
Saeed20141525 -> Berghe2014135;
Saffarzadeh20142070 -> Chen2014;
Sai201460 -> Bhujbal2014142;
Saintigny2015135 -> Mirzayans201322409;
Saintigny2015135 -> Panganiban201315931;
Salamanca2014 -> Patel2013;
Salamanca2015 -> Patel2013;
Salzer2014173 -> Garlanda20131003;
Samain201572 -> Franzini20141247;
SanchezPernaute20151 -> Berghe2014135;
SanchezWandelmer2015185 -> Carlsson2015193;
SanchezWandelmer2015185 -> ProikasCezanne2015207;
Sanders2015197 -> Holmstrom2014411;
Santi20141545 -> Vu20133139;
Santra2015123 -> Platt201468;
Sardi201547 -> Vitner2014204;
Sargeant20141057 -> Galluzzi2014728;
Sarris2015271 -> Logan2014;
Satoh2014 -> Li201336;
Satoh2014 -> Pais20132603;
Sawatzky20142973 -> Khan2014193;
Saxena2014H1233 -> Frangogiannis2014255;
Saxena2014H1233 -> Yan201324;
Sayd2014103 -> Narayan2012199;
Sayd2014532 -> Narayan2012199;
Sayd2014532 -> Sayd2014103;
Scapini2014710 -> GreenleeWacker20144709;
Schaefer201435237 -> Maeda2014;
Schafer2014 -> Uwamahoro2014;
Schamberger2014609 -> Lam20135212;
Schang20141609 -> Korzeniewski20141077;
Schattenberg20147 -> Holmstrom2014411;
Schattenberg20147 -> Kawagishi2014711;
ScheibyeKnudsen2015158 -> Green201465;
Scheithauer20141 -> Rubner2014;
Schilling201483 -> Murphy2013443;
Schirrmacher2014 -> Guo2014;
Schirrmacher2014 -> Woller2014;
Schmidt2014363 -> Baker201416262;
Schnack2014724 -> Iwai2014503;
Schnack2014724 -> Smit2014142;
Schneider2013568 -> Gal201315035;
Schneider2013568 -> Taes20131783;
Schnekenburger2014182 -> Yuan20131399;
Schroppel2014251 -> Lau20132805;
Schroyen2014 -> Dang2014;
Schugar2014754 -> Holmstrom2014411;
Schultheiss20141320 -> Eyers2013969;
Schutkowski2014183 -> Disch20133666;
Schutkowski2014183 -> Nguyen20131375;
Schutkowski2014183 -> Nguyen20131423;
Schworer201414422 -> Kaiser201331268;
Schworer201414422 -> Moquin2013;
Schworer201414422 -> Murphy2013443;
Schworer201414422 -> Wu2013994;
Scott20144583 -> Aida201434;
Secchi2015777 -> Shah2014;
Seidel2015103 -> Lam20135212;
Seidel2015968 -> Weekes20141460;
Seifert20149870 -> Disch20133666;
Seifert20149870 -> Roth20141609;
Seifert20149870 -> Yamagata2014345;
Seino201585 -> Tait20142135;
Seki20151066 -> Luedde2014765;
Sekine2014274 -> Lu2014;
Selmi2014277 -> Mak2014;
Sena2014659 -> Kaczmarek2013209;
Seo2014503 -> Nikoletopoulou20133448;
Seropian20141593 -> Yan201324;
Sgarbi2014296 -> Menendez2014699;
Shah2014 -> Perl2013674;
Shah2014114 -> Shah2014;
Shaikh20145589 -> Nicolson20141657;
Shamova201499 -> Nauseef2014602;
Shamri2015490 -> Persson2014628;
Shang2014 -> Murphy2013443;
Shang201586 -> Nuhrenberg2014585;
Shankar2015189 -> Byrum2015177;
Shankar2015189 -> Nika2015165;
Shao2014651 -> Narayan2012199;
Shao2014651 -> Newton2014E4;
Shao2014651 -> Pais20132603;
Sharma2014 -> Kaczmarek2013209;
Sharma2014 -> Moriwaki20131640;
Sharma2014 -> Newton20141357;
Sharma20141675 -> Alibhai20141713;
Sharma20141675 -> Seropian20141593;
Shaw20141538 -> Eyers2013969;
Shaw20141538 -> Murphy2013443;
Shaw20141538 -> Murphy2014369;
Shea2014141 -> Fischer2014945;
Shen2015372 -> Krysko2013;
Shetty2015249 -> Baldwin2015693;
Shi2015125 -> Theodoulou20141025;
Shi2015125 -> Wagner20145;
Shi2015668 -> Khan2014193;
Shichita2014 -> Maeda2014;
Shih201445 -> Berghe2014135;
Shih201445 -> Galluzzi201424;
Shimizu2014 -> Kang20144235;
Shin20141374 -> Su20141489;
Shin20141374 -> Wang2014133;
Shisler20146539 -> Li2013135;
Shrestha20143199 -> Mattiroli2014308;
Shulga201426213 -> Kaczmarek2013209;
Shumyantseva2014131 -> Lisitsa2014121;
Sies2015180 -> Schaefer201435237;
Silke201435 -> Cai201455;
Silke201435 -> Murphy2013443;
Silvano2014304 -> Probst2014927;
Singh20141987 -> Roth20141609;
Singh20141987 -> Yuan20131399;
Singh2014272 -> Linkermann201312024;
Singh201467 -> Linkermann201312024;
Singh20151 -> Aida201434;
Sink2015613 -> Encinas20141276;
Sipieter2014224 -> Kaiser2013296;
Sipieter2014224 -> Nikoletopoulou20133448;
Skare2014367 -> Cecil2013657;
Skommer2014 -> Zhang20137069;
Skouta20144551 -> Dixon20149;
Smit2014142 -> Zinngrebe201428;
Soares2014483 -> Holmstrom2014411;
Soares2014483 -> Zelenay2013329;
Socodato201545 -> Rojo20141766;
Solhaug2014119 -> Ryter2014;
Solhjou2015305 -> Kaiser201331268;
Solhjou2015305 -> Lau20132805;
Solhjou2015305 -> Linkermann201312024;
Solhjou2015305 -> Linkermann2014455;
Son2015155 -> Brulois2014597;
Son2015177 -> Kaiser2013296;
Son2015177 -> Pan2014e93944;
Son2015177 -> Wu2013994;
Song201417 -> Linkermann20132797;
Song20143413 -> Dixon20149;
Sonnino2014486 -> Seropian20141593;
Sosna2013 -> Kaczmarek2013209;
Sosna2013 -> Linkermann201312024;
Sosna2014331 -> Kaczmarek2013209;
Soysal2014527 -> Radford201426;
Spang2015108 -> Ackema20142659;
Spencer2014 -> Persson2014628;
Spiegel2014569 -> Fischer2014945;
Sridharan2014199 -> Cai201455;
Sridharan2014199 -> Chen2014105;
Sridharan2014199 -> DiPaolo20131840;
Sridharan2014199 -> Kaiser2013296;
Sridharan2014199 -> Kaiser201331268;
Sridharan2014199 -> Tait2013878;
Srivastava2014179 -> MayerBarber201499;
Stapels201542 -> Nauseef2014602;
Starikova2014799 -> Kielbik201393;
Starke2014269 -> Narayan2012199;
Stejskalova20143909 -> Finsterer2014103;
Stilling2014 -> Fischer201495;
Stilling20141912 -> Fischer2014945;
Stilling20141912 -> Schneider2013568;
Stockinger20144223 -> Kaiser201331268;
Strikoudis2014365 -> Smit2014142;
Stroh2014 -> Westhoff20143746;
Strunk2014751 -> Dammann2014376;
Su2014 -> Perl2013674;
Su20141489 -> Cai201455;
Su20141489 -> Chen2014105;
Su20141489 -> Murphy2013443;
Su20141489 -> Wang2014133;
Su20143158 -> Petrilli20132354;
Suematsu2014588 -> Cha2013429;
Suga2014712 -> Yamagata2014345;
Sugiura20142142 -> Talaber2014;
Sun2014 -> Hendrickx2014265;
Sun20141069 -> Giogha2014235;
Sun2014587 -> Chen2014105;
Sun2014587 -> Dillon20141189;
Sun2014587 -> Dondelinger2014971;
Sun2014587 -> Kaczmarek2013209;
Sun2014587 -> Kaiser201331268;
Sun2014587 -> Kaiser20147753;
Sun2014587 -> McComb2014E3206;
Sun2014587 -> Moquin2013;
Sun2014587 -> Murphy2013443;
Sun2014587 -> Murphy2014369;
Sun2014587 -> Newton20141357;
Sun2014587 -> Rickard20141175;
Sun2014587 -> Su20141489;
Sun2014587 -> Vitner2014204;
Sun2014587 -> Wang2014133;
Sun2014587 -> Wu2013994;
Sun2015108 -> Lindqvist20148512;
Sun2015750 -> Ni2014194;
Sun201598 -> Lam201414426;
Svahn2014665 -> Filiou2014201;
Sykes20145 -> Oberbarnscheidt2014145;
Szasz2014 -> Andocs201437;
Szatmari20141154 -> Talaber2014;
Szutowicz20141101 -> Rojo20141766;
Szutowicz2015239 -> Szutowicz20141101;
Taes20131783 -> Narayan2012199;
Tait2013878 -> Wu2013994;
Tait20142135 -> Cai201455;
Tait20142135 -> Chen2014105;
Tait20142135 -> Linkermann20132797;
Tait20142135 -> Moriwaki20131640;
Tait20142135 -> Murphy2013443;
Tait20142135 -> Newton20141357;
Tait20142135 -> Tait2013878;
Tait20142135 -> Wu2013994;
Takach20151378 -> Hinckelmann2013634;
Takahashi2014 -> Inoue20144342;
Takahashi2014380 -> Inoue20144342;
Takayanagi201574 -> Yoshitaka20141752;
Takenaka2014597 -> Garlanda20131003;
Taketomi20141179 -> Palm2013976;
Talaber2014 -> Lai20132236;
Talaber2014 -> Perl2013674;
Talero20144816 -> Kaczmarek2013209;
Tam2013240 -> Fedson2013417;
Tan2014 -> Luo2014294;
Tang2014 -> Tait2013878;
Tang20141225 -> AgetaIshihara2013;
Tang20141225 -> Gal201315035;
Tang20141225 -> Taes20131783;
Tang20142782 -> Hong201413132;
Tang2014359 -> Li2013380;
Tang2014505 -> Nicolson20141657;
Tanner201596 -> Ge2014427;
Tao2014125 -> Tao201442;
Tao201442 -> Tao2014521;
Tao20144930 -> Garlanda20131003;
Tao2014521 -> Schneider2013568;
Tararov2015406 -> Manfroni20143247;
Tardivel2015601 -> Baker201416262;
Tateda20144171 -> Zhang20141365;
Tecchio2014 -> Scapini2014710;
Terry201421 -> Cecil20142710;
Tervaert2014134 -> Deng2014482;
Teslaa2015138 -> Choudhary2014536;
Thannickal2015261 -> Lam20135212;
Theodoulou20141025 -> Alrob20141043;
Therrien20143198 -> Bauer20131447;
Thomas201481 -> Hendrickx2014265;
Thurner20141733 -> Etemadi2013661;
Tian20141176 -> Etemadi2013661;
Tilley2015379 -> Lam20135212;
Timsit2014S1 -> Lau20132805;
Timsit2014S1 -> Linkermann20132797;
Tintor2014 -> Krysko2013;
Togel2014 -> Linkermann2014455;
Toldo2015298 -> OBrien2014221;
Tomasella201425699 -> Berghe2014135;
Tomasella201425699 -> Cai201455;
Tomasella201425699 -> Moriwaki20131640;
Tomasella201425699 -> Moujalled2014;
Tomasello2014 -> MayerBarber201499;
Tordesillas20144965 -> Palm2013976;
Torikai201417359 -> Yamagata2014345;
Tough20144981 -> MartinezRedondo2013148;
Tough20144981 -> Roth20141609;
Toyota2015292 -> Radford201426;
Traven2014 -> Uwamahoro2014;
Traynor201473 -> Ravits2014121;
Trichili2015958 -> Dammak20142870;
Trompouki2014989 -> Mishra20141239;
Tsang2015179 -> Moriwaki20131640;
Tsang2015179 -> Newton20141357;
Tsikas20151 -> Bifulco20141;
Tsikas20151 -> Pisanti201484;
Tsutsumi2014 -> Garlanda20131003;
Tullett20141 -> Radford201426;
Tummala2014826 -> Luedde2014765;
Uchikawa2015238 -> Garlanda20131003;
Uddin2014299 -> Etemadi2013661;
Ullery2015411 -> Denton201535;
Upton2014273 -> Kaiser201331268;
Upton2014273 -> McQuade2013409;
Upton2014273 -> Moquin2013;
Upton2014273 -> Moriwaki20131640;
Upton2014273 -> Murphy2013443;
Upton20143 -> Moriwaki20131640;
Urata2014376 -> Holmstrom2014411;
Uversky2013 -> Kaczmarek2013209;
Uwamahoro2014 -> Moriwaki20131640;
Vagnozzi2012e173 -> Tait2013878;
Valle2014 -> Gal201315035;
Valle2014 -> Taes20131783;
VanDenAkker2013 -> Linkermann201312024;
VanHolle20152868 -> Lannoo2014;
VanMeter2014 -> VanMeter2014181;
VanMeter2014181 -> Narayan2012199;
VanSchaik20145338 -> Legg2014516;
VanTassell2014 -> Inoue20144342;
VanTassell201433 -> Frangogiannis2014255;
Varga2015232 -> Mei2015243;
Varghese2014395 -> Lucet2013975;
Varghese2014395 -> Murphy2013443;
Varghese2014395 -> Murphy2014369;
VegaRamos201464 -> Zelenay2013329;
Vehvilainen2014 -> Finsterer2014103;
Velagapudi20143311 -> Rojo20141766;
Venkataramana201540 -> Berghe2014135;
Venkataramana201540 -> Galluzzi201424;
Venkataramana201540 -> Tait20142135;
Venkatesha2015887 -> Garlanda20131003;
Verma2015380 -> Palm2013976;
Vermeersch2015 -> Menendez2014;
Verpaalen201492 -> Fedson2013417;
VicarioOrri20141097 -> Hinckelmann2013634;
Vidugiriene2014514 -> Mouchiroud2013397;
Vieira201426 -> Lau20132805;
Vieira201426 -> Linkermann201312024;
Vieira201426 -> Narayan2012199;
Vigetti201495 -> Yuan20131399;
Virag2014 -> Alibhai20141713;
Viringipurampeer2014665 -> Narayan2012199;
Viswanathan201583 -> Dixon20149;
Vitner2014204 -> Kaiser201331268;
Vitner2014204 -> Narayan2012199;
Vitner2015321 -> Dondelinger2014971;
Vitner2015321 -> Kaiser201331268;
Vitner2015321 -> Li2014;
Vitner2015321 -> Moriwaki20131640;
Vitner2015321 -> Moriwaki2014167;
Vitner2015321 -> Vitner2014204;
Vitner2015321 -> Wang2014133;
Vitner2015321 -> Weng20147391;
Vitner2015321 -> Zhou201414;
Vlada20141 -> Green201465;
Vogel2014451 -> Nuhrenberg2014585;
Voigt2014 -> Kaczmarek2013209;
Voigt2014 -> Sosna2013;
Voigt2014 -> Wu2013994;
Volmar201520 -> Pais20132603;
Vu20133139 -> Kaczmarek2013209;
Vu2014 -> Vu20133139;
Wada2015963 -> Cai201455;
Wagers20142743 -> Tang20142782;
Wagner20145 -> Narayan2012199;
Wagner20145 -> Yuan20131399;
Walsh2014 -> Walsh201484;
Walsh201484 -> Kaczmarek2013209;
Wandtke2015751 -> Dunning20141259;
Wang20131023 -> Kaczmarek2013209;
Wang2014 -> Chen2014242;
Wang2014 -> Jackson2014;
Wang2014 -> Roth20141609;
Wang2014 -> Walsh201484;
Wang2014 -> Yuan20131399;
Wang201410732 -> Watson20141502;
Wang2014109 -> Nikoletopoulou20133448;
Wang20141126 -> Moujalled2014;
Wang20141126 -> Weng20147391;
Wang20141126 -> Wu2013994;
Wang20141126 -> Yabal20141796;
Wang20141193 -> Gonfloni2014149;
Wang2014133 -> Cai201455;
Wang2014133 -> Chen2014105;
Wang2014133 -> Moriwaki20131640;
Wang2014133 -> Murphy2013443;
Wang2014133 -> Wu2013994;
Wang201415438 -> Cai201455;
Wang201415438 -> Chen2014105;
Wang201415438 -> Kaiser201331268;
Wang201415438 -> Moriwaki20131640;
Wang201415438 -> Wang2014133;
Wang2014210 -> Kang20144235;
Wang20142559 -> DiPaolo20131840;
Wang201431361 -> Zheng20134960;
Wang2014379 -> Ni2014194;
Wang2014685 -> Hu2014905;
Wang2014723 -> Moore2014122;
Wang2014776 -> Li20139;
Wang20149 -> Nikoletopoulou20133448;
Wang20149 -> Yuan20145390;
Wang2014933 -> Nikoletopoulou20133448;
Wang2015147 -> Qi20145466;
Wang2015151 -> Chakraborty2013666;
Wang2015168 -> MartorellRiera20142388;
Wang20151779 -> Fang2014150;
Wang2015422 -> Moriwaki20131640;
Wang201560 -> Frangogiannis2014255;
Wang2015664 -> Krause20143512;
Wang2015664 -> Nicolson20141451;
Wang2015705 -> Franzini20141247;
Wang2015993 -> Aredia2014157;
Wang2015993 -> Green201465;
Wang2015993 -> Nikoletopoulou20133448;
Ward20159 -> Persson2014628;
Ware20141331 -> Qing20141243;
Ware20141331 -> Zhou201414;
Wartenberg2014 -> Uwamahoro2014;
Watchko2014397 -> Dammann2014376;
Waters20151 -> Babon20141;
Waters20151 -> Varghese2014395;
Watson20141502 -> Petrilli20132354;
Weaver20144741 -> Shaw20141538;
Webster2014525 -> Narayan2012199;
Weekes20141460 -> Garlanda20131003;
Wegner201516 -> Choudhary2014536;
Wei2014 -> Hu2014193;
Wei2014 -> Thurner20141733;
Wei2014 -> Tian20141176;
Wei2014189 -> Tian20141176;
Wei20143838 -> Garlanda20131003;
Weinberg201367 -> Etemadi20135283;
Weinberg201435 -> Weinberg201367;
Weinlich2014469 -> Berger20145476;
Weinlich2014469 -> Cai201455;
Weinlich2014469 -> Chen2014105;
Weinlich2014469 -> Dillon20141189;
Weinlich2014469 -> Dondelinger2014971;
Weinlich2014469 -> Kaiser201331268;
Weinlich2014469 -> Kaiser20147753;
Weinlich2014469 -> Kearney20144921;
Weinlich2014469 -> Mandal2014481;
Weinlich2014469 -> McQuade2013409;
Weinlich2014469 -> Moquin2013;
Weinlich2014469 -> Murphy2013443;
Weinlich2014469 -> Newton20141357;
Weinlich2014469 -> Polykratis20141539;
Weinlich2014469 -> Rickard20141175;
Weinlich2014469 -> Wang20141126;
Weinlich2014469 -> Wang2014133;
Weinlich2014469 -> Wu2013994;
Weisheit2014 -> Yan201324;
Weiss2015110 -> Vitner2014204;
Weiss2015110 -> Zhou201414;
Wen2014709 -> Weng20147391;
Weng20147391 -> Kaiser201331268;
Wertz201471 -> Mattiroli2014308;
Wertz201471 -> Silke201435;
West20141539 -> Walsh201484;
Westberg20151632 -> Kim201411707;
Westhoff20143746 -> Kaczmarek2013209;
Wetzel201413593 -> MayerBarber201499;
White20141549 -> Dillon20141189;
White20141549 -> Linkermann2014455;
Wichert2015241 -> Franzini20141247;
Wichert201548 -> Wichert2015241;
Wilking201426 -> Yuan20131399;
Wilking20142821 -> Singh20141987;
Wilking201494 -> Yuan20131399;
Wilkins2014 -> Kaczmarek2013209;
Williams2015G139 -> Berghe2014135;
Wilson20141327 -> Green201465;
Wilson20143584 -> Strikoudis2014365;
Wittmann2014443 -> Garlanda20131003;
Woller2014 -> Cai201455;
Woller2014 -> DiPaolo20131840;
Woller2014 -> Guo2014;
Woller2014 -> Mocarski20142019;
Wollina2014263 -> Garlanda20131003;
Wollschlaeger201420 -> Coelho20141;
Wong2014 -> Krishna20141029;
Wong2014 -> Sargeant20141057;
Wong201410669 -> DeVos201415;
Wong20142562 -> Murphy2013443;
Wong20143001 -> Etemadi2013661;
Wong2014356 -> Cho2014118;
Wong2014356 -> Tang20141225;
WongFokLung20141736 -> Giogha2014235;
WongFokLung20141736 -> Murphy2013443;
WongFokLung20141736 -> Newton20141357;
Wu2013994 -> Narayan2012199;
Wu2014109 -> Fedson2013417;
Wu201412 -> Narayan2012199;
Wu2014225 -> Cho2014118;
Wu20148 -> Yang201464;
Wu2015201 -> DuPage2015227;
Wu2015340 -> Yang2014F75;
Wu20153988 -> Ni2014194;
Wu20153988 -> Zhang20141088;
Xia2015374 -> Bauer20131447;
Xia2015374 -> Fischer201495;
Xiao20151547 -> Yuan20145390;
Xie2014107 -> Choudhary2014536;
Xie20141411 -> Lin2013897;
Xie20141475 -> Koehler20141923;
Xing201529 -> Li2014a;
Xu2014 -> Mouchiroud2013397;
Xu20141571 -> Fischer201495;
Xu2015262 -> Zhang20141088;
Xu2015979 -> Zinngrebe201428;
Yabal20141796 -> Murphy2013443;
Yamagata2014345 -> Disch20133666;
Yamagata2014345 -> Narayan2012199;
Yamagata2014345 -> Nguyen20131423;
Yamasaki2014309 -> Neumann2014389;
Yan201324 -> Narayan2012199;
Yan2014637 -> Yan201324;
Yang2014 -> Cha2013429;
Yang2014 -> Kim2014;
Yang2014 -> Nauseef2014602;
Yang2014 -> Yi2014;
Yang2014 -> Yuan20131399;
Yang20142025 -> Mishra20141239;
Yang201464 -> Palm2013976;
Yang2014950 -> Fedson2013417;
Yang2014F75 -> Kaczmarek2013209;
Yang2015 -> Garlanda20131003;
Yang2015145 -> Disch20133666;
Yang2015145 -> Mahajan20143283;
Yang2015145 -> Roth20141609;
Yang2015145 -> Yamagata2014345;
Yang201549 -> Roth20141609;
Yang201549 -> Yuan20131399;
Yano201599 -> Ponnusamy2014243;
Yao20151211 -> Nauseef2014602;
Yap20145873 -> Petrilli20132354;
Yates2015415 -> Wagner20145;
Ye2014 -> Weng20147391;
Ye20141 -> Garlanda20131003;
Yeaman2014 -> GreenleeWacker20144709;
Yi2014 -> Cha2013429;
Yildirim2015277 -> Lee2014603;
Yin20141665 -> Wang2014933;
Yoo201569 -> Li2013661;
Yoo201569 -> Narayan2012199;
Yoon201436 -> MartinezRedondo2013148;
Yoshida201569 -> Kaczmarek2013209;
Yoshida201569 -> Linkermann2014455;
Yoshitaka20141752 -> Kaczmarek2013209;
Yoshitaka2015201 -> Yoshitaka20141752;
Yu2013883 -> Kaczmarek2013209;
Yu2013883 -> Narayan2012199;
Yu20141121 -> Walsh201484;
Yu201415514 -> Allam2014982;
Yu20146526 -> Krysko2013;
Yu20151623 -> Shi2015668;
Yu20151995 -> Berghe2014135;
Yu20151995 -> Moquin2013;
Yu20151995 -> Tait2013878;
Yu20151995 -> Wang2014133;
Yu20151995 -> Wong20142562;
Yu20151995 -> Yu2013883;
Yuan20131399 -> Disch20133666;
Yuan20131399 -> Narayan2012199;
Yuan20145390 -> Nikoletopoulou20133448;
Yuan201563 -> Lenselink20141737;
Zager2014F856 -> Kaczmarek2013209;
Zaiss2015216 -> Jovanovic2014201;
Zamaraev2015505 -> Chen2014105;
Zamaraev2015505 -> Christofferson2014129;
Zamaraev2015505 -> Galluzzi201424;
Zamaraev2015505 -> Moriwaki20131640;
Zamaraev2015505 -> Murphy2013443;
Zamaraev2015505 -> Wang2014133;
Zamaraev2015505 -> Yu2013883;
Zambaldo20158 -> Franzini20141453;
Zamparo2015838 -> Nicolson20141451;
Zamporlini20145104 -> Mouchiroud2013397;
ZandmanGoddard201472 -> Probst2014927;
Zebboudj2014247 -> Ryter2014;
Zelenay2013329 -> Kaczmarek2013209;
Zendedel2015200 -> Walsh201484;
Zhang201324742 -> Linkermann201312024;
Zhang20137069 -> Kaiser201331268;
Zhang2014 -> BarshishatKupper20141169;
Zhang2014 -> Chen2014242;
Zhang2014 -> Luedde2014206;
Zhang2014 -> Yan201324;
Zhang2014 -> Zhang20141088;
Zhang20141047 -> Giogha2014235;
Zhang20141088 -> Tao2014521;
Zhang201412916 -> Li2013661;
Zhang20141322 -> Kaiser201331268;
Zhang20141322 -> McQuade2013409;
Zhang20141322 -> Moriwaki20131640;
Zhang20141322 -> Newton20141357;
Zhang20141365 -> Tintor2014;
Zhang20141859 -> Weekes20141460;
Zhang2014382 -> Finsterer2014103;
Zhang201465 -> Yan201324;
Zhang2014737 -> Murphy2013443;
Zhang201474 -> Mouchiroud2013397;
Zhang2014967 -> Yuan20131399;
Zhang201498 -> Mouchiroud2013397;
Zhang2015 -> Frangogiannis2014255;
Zhang201511591 -> Pan2014;
Zhang2015242 -> Yu201415514;
Zhang2015246 -> Zhang201474;
Zhang2015246 -> Zhang201498;
Zhang2015283 -> Nikoletopoulou20133448;
Zhang2015408 -> Ni2014194;
Zhang201569 -> Dixon20149;
Zhao2014127 -> Perl2013674;
Zhao2014140 -> Murphy2013443;
Zhao2014879 -> Christofferson2014129;
Zhao2014913 -> Yuan20131399;
Zhao20151281 -> Li2014;
Zhao20152250 -> Angelova20145263;
Zhao20152250 -> Yu20146526;
Zhao2015339 -> Khan2014193;
Zhao2015357 -> Liu201417;
Zhao201598 -> Dixon20149;
Zheng20134960 -> Hubbard20132233;
Zheng2014 -> Uversky2013;
Zheng2015328 -> Ma2014;
Zheng2015332 -> Zhang20141088;
Zhong2014 -> Lopatina2014;
Zhou2012194 -> Narayan2012199;
Zhou201414 -> Berger20145476;
Zhou201414 -> Cai201455;
Zhou201414 -> Chen2014105;
Zhou201414 -> Dillon20141189;
Zhou201414 -> Kaiser201331268;
Zhou201414 -> Lau20132805;
Zhou201414 -> Linkermann201312024;
Zhou201414 -> Luedde2014206;
Zhou201414 -> Moquin2013;
Zhou201414 -> Murphy2013443;
Zhou201414 -> Newton20141357;
Zhou201414 -> Nomura20141056;
Zhou201414 -> Pan2014e93944;
Zhou201414 -> Rickard20141175;
Zhou201414 -> Vieira201426;
Zhou201414 -> Vitner2014204;
Zhou201414 -> Wang2014133;
Zhou201414 -> Wu2013994;
Zhou201414 -> Yabal20141796;
Zhou2014170 -> MartinezRedondo2013148;
Zhou2014235 -> Frangogiannis2014255;
Zhou2014419 -> Albertsson2014;
Zhou2014464 -> Christofferson2014129;
Zhou2014493 -> Chen2014271;
Zhu2014975 -> Vieira201426;
Zhu2015135 -> Park20141150;
Zhuravel2014174 -> HombachKlonisch2014;
Zigdon20141189 -> Vitner2014204;
Zimmerman201530 -> AngeleMartinez20141358;
Zinngrebe201428 -> Kaiser201331268;
Zolotukhin2014355 -> Perl2013674;
Zorov20141017 -> Krysko2013;
Zou20144607 -> Chen2014242;
Zuk2014F783 -> Lau20132805;
Zuk2014F783 -> Linkermann201312024;
Zuk2014F783 -> Linkermann2014455;
Zuk2014F783 -> Yang2014F75;
Zumla20141136 -> Legand2013953;
Zuo2014166 -> Yuan20131399;
Zuo20145597 -> Khan2014193;
Zuo20147458 -> Chen2014271;
Zwaans20141023 -> Giblin2014271;
arDarch2014 -> ClarkKnowles2013e82106;
daFonseca20141 -> Rojo20141766;
daSilvaSouza2014C571 -> Jackson2014;
deZoete2014 -> Garlanda20131003;
deZoete2014 -> Walsh201484;
delValleMendoza2014S415 -> An201454;
teVruchte2015331 -> Platt201468;
vanderWijst2014494 -> Geismann20141497;
vonReumont20143488 -> CabezasCruz2014
}
