# Supplementary material for: Propagation of errors in citation networks: a study involving the entire citation network of a widely cited paper published in, and later retracted from, the journal Nature
Source: Res Integr Peer Rev. 2016 May 3;1:3. doi: 10.1186/s41073-016-0008-5 (PMC5793988; doi:10.1186/s41073-016-0008-5)
Supplement: Supplementary file 6 — Bibliographic references. BibTE X file with all bibliographic references to expand the labels that occur in the two dot files and in the graphs with named nodes. (BIB 695 kb) [file 41073_2016_8_MOESM6_ESM.bib]

@ARTICLE{AbRahman201545,
   author = {Ab Rahman, N.H. and Choo, K.-K.R.},
   title = {A survey of information security incident handling in the cloud},
   journal = {Computers and Security},
   year = {2015},
   volume = {49},
   pages = {45--69},
   doi = {10.1016/j.cose.2014.11.006},
   document_type = {Article}
    }

@ARTICLE{Abbate2015288,
   author = {Abbate, A. and Kontos, M.C. and Abouzaki, N.A. and Melchior, R.D. and Thomas, C. and Van Tassell, B.W. and Oddi, C. and Carbone, S. and Trankle, C.R. and Roberts, C.S. and Mueller, G.H. and Gambill, M.L. and Christopher, S. and Markley, R. and Vetrovec, G.W. and Dinarello, C.A. and Biondi-Zoccai, G.},
   title = {Comparative safety of interleukin-1 blockade with anakinra in patients with ST-segment elevation acute myocardial infarction (from the VCU-ART and VCU-ART2 pilot studies)},
   journal = {American Journal of Cardiology},
   year = {2015},
   volume = {115},
   number = {3},
   pages = {288--292},
   doi = {10.1016/j.amjcard.2014.11.003},
   document_type = {Article}
    }

@ARTICLE{Abbate2015430,
   author = {Abbate, A. and Arena, R. and Abouzaki, N. and Van Tassell, B.W. and Canada, J. and Shah, K. and Biondi-Zoccai, G. and Voelkel, N.F.},
   title = {Heart failure with preserved ejection fraction: Refocusing on diastole},
   journal = {International Journal of Cardiology},
   year = {2015},
   volume = {179},
   pages = {430--440},
   doi = {10.1016/j.ijcard.2014.11.106},
   document_type = {Review}
    }

@ARTICLE{Abbate20158,
   author = {Abbate, A. and Van Tassell, B.W. and Christopher, S. and Abouzaki, N.A. and Sonnino, C. and Oddi, C. and Carbone, S. and Melchior, R.D. and Gambill, M.L. and Roberts, C.S. and Kontos, M.C. and Peberdy, M.A. and Toldo, S. and Vetrovec, G.W. and Biondi-Zoccai, G. and Dinarello, C.A.},
   title = {Effects of Prolastin C (plasma-derived alpha-1 antitrypsin) on the acute inflammatory response in patients with ST-segment elevation myocardial infarction (from the VCU-alpha 1-RT pilot study)},
   journal = {American Journal of Cardiology},
   year = {2015},
   volume = {115},
   number = {1},
   pages = {8--12},
   doi = {10.1016/j.amjcard.2014.09.043},
   document_type = {Article}
    }

@ARTICLE{Abdalrahman2015193,
   author = {Abdalrahman, N. and Chen, S.C. and Wang, J.R. and Ahmed, S.F.},
   title = {An update on diabetes related skeletal fragility},
   journal = {Expert Review of Endocrinology and Metabolism},
   year = {2015},
   volume = {10},
   number = {2},
   pages = {193--210},
   doi = {10.1586/17446651.2015.984687},
   document_type = {Review}
    }

@ARTICLE{AbdulrahmanAlmatrrouk2014679,
   author = {Abdulrahman Almatrrouk, S. and Oliver, A.W. and Hampson, L. and Hampson, I.N.},
   title = {Targeting gap junction intercellular communication as a potential therapy for HCV-related carcinogenesis},
   journal = {Future Virology},
   year = {2014},
   volume = {9},
   number = {7},
   pages = {679--692},
   doi = {10.2217/fvl.14.50},
   document_type = {Review}
    }

@ARTICLE{Abe20142915,
   author = {Abe, Y. and Ito, K. and Hao, K. and Shindo, T. and Ogata, T. and Kagaya, Y. and Kurosawa, R. and Nishimiya, K. and Satoh, K. and Miyata, S. and Kawakami, K. and Shimokawa, H.},
   title = {Extracorporeal low-energy shock-wave therapy exerts anti-inflammatory effects in a rat model of acute myocardial infarction},
   journal = {Circulation Journal},
   year = {2014},
   volume = {78},
   number = {12},
   pages = {2915--2925},
   doi = {10.1253/circj.CJ-14-0230},
   document_type = {Article}
    }

@ARTICLE{Abouelfetouh201566,
   author = {Abouelfetouh, A. and Kuhn, M.L. and Hu, L.I. and Scholle, M.D. and Sorensen, D.J. and Sahu, A.K. and Becher, D. and Antelmann, H. and Mrksich, M. and Anderson, W.F. and Gibson, B.W. and Schilling, B. and Wolfe, A.J.},
   title = {The E. coli sirtuin CobB shows no preference for enzymatic and nonenzymatic lysine acetylation substrate sites},
   journal = {MicrobiologyOpen},
   year = {2015},
   volume = {4},
   number = {1},
   pages = {66--83},
   doi = {10.1002/mbo3.223},
   document_type = {Article}
    }

@ARTICLE{Ackema20142659,
   author = {Ackema, K.B. and Hench, J. and B{\"o}ckler, S. and Wang, S.C. and Sauder, U. and Mergentaler, H. and Westermann, B. and Bard, F. and Frank, S. and Spang, A.},
   title = {The small GTPase Arf1 modulates mitochondrial morphology and function},
   journal = {EMBO Journal},
   year = {2014},
   volume = {33},
   number = {22},
   pages = {2659--2675},
   doi = {10.15252/embj.201489039},
   document_type = {Article}
    }

@ARTICLE{Adachi20145461,
   author = {Adachi, J. and Kishida, M. and Watanabe, S. and Hashimoto, Y. and Fukamizu, K. and Tomonaga, T.},
   title = {Proteome-wide discovery of unknown ATP-binding proteins and kinase inhibitor target proteins using an ATP probe},
   journal = {Journal of Proteome Research},
   year = {2014},
   volume = {13},
   number = {12},
   pages = {5461--5470},
   doi = {10.1021/pr500845u},
   document_type = {Article}
    }

@ARTICLE{Adler2014205,
   author = {Adler, E.M.},
   title = {Of lipid transfer, resistance to F-, and stimulus-dependent channel conformations},
   journal = {Journal of General Physiology},
   year = {2014},
   volume = {144},
   number = {3},
   pages = {205--206},
   doi = {10.1085/jgp.201411265},
   document_type = {Article}
    }

@ARTICLE{Afshordel201569,
   author = {Afshordel, S. and Kern, B. and Clasohm, J. and K{\"o}nig, H. and Priester, M. and Weissenberger, J. and K{\"o}gel, D. and Eckert, G.P.},
   title = {Lovastatin and perillyl alcohol inhibit glioma cell invasion, migration, and proliferation - Impact of Ras-/Rho-prenylation},
   journal = {Pharmacological Research},
   year = {2015},
   volume = {91},
   pages = {69--77},
   doi = {10.1016/j.phrs.2014.11.006},
   document_type = {Article}
    }

@ARTICLE{AgetaIshihara2013,
   author = {Ageta-Ishihara, N. and Miyata, T. and Ohshima, C. and Watanabe, M. and Sato, Y. and Hamamura, Y. and Higashiyama, T. and Mazitschek, R. and Bito, H. and Kinoshita, M.},
   title = {Septins promote dendrite and axon development by negatively regulating microtubule stability via HDAC6-mediated deacetylation},
   journal = {Nature Communications},
   year = {2013},
   volume = {4},
   doi = {10.1038/ncomms3532},
   art_number = {2532},
   document_type = {Article}
    }

@ARTICLE{AguileraAguirre20144643,
   author = {Aguilera-Aguirre, L. and Bacsi, A. and Radak, Z. and Hazra, T.K. and Mitra, S. and Sur, S. and Brasier, A.R. and Ba, X. and Boldogh, I.},
   title = {Innate inflammation induced by the 8-oxoguanine DNA glycosylase-1-KRAS-NF-\ensuremath{\kappa}B pathway},
   journal = {Journal of Immunology},
   year = {2014},
   volume = {193},
   number = {9},
   pages = {4643--4653},
   doi = {10.4049/jimmunol.1401625},
   document_type = {Article}
    }

@ARTICLE{AguileraAguirre2015107,
   author = {Aguilera-Aguirre, L. and Hosoki, K. and Bacsi, A. and Rad{\'a}k, Z. and Wood, T.G. and Widen, S.G. and Sur, S. and Ameredes, B.T. and Saavedra-Molina, A. and Brasier, A.R. and Ba, X. and Boldogh, I.},
   title = {Whole transcriptome analysis reveals an 8-oxoguanine DNA glycosylase-1-driven DNA repair-dependent gene expression linked to essential biological processes},
   journal = {Free Radical Biology and Medicine},
   year = {2015},
   volume = {81},
   pages = {107--118},
   doi = {10.1016/j.freeradbiomed.2015.01.004},
   document_type = {Article}
    }

@ARTICLE{AguirrePalma2015225,
   author = {Aguirre Palma, L.M. and Gehrke, I. and Kreuzer, K.-A.},
   title = {Angiogenic factors in chronic lymphocytic leukaemia (CLL): Where do we stand?},
   journal = {Critical Reviews in Oncology/Hematology},
   year = {2015},
   volume = {93},
   number = {3},
   pages = {225--236},
   doi = {10.1016/j.critrevonc.2014.10.007},
   document_type = {Review}
    }

@ARTICLE{Aida201434,
   author = {Aida, T. and Imahashi, R. and Tanaka, K.},
   title = {Translating human genetics into mouse: The impact of ultra-rapid in vivo genome editing},
   journal = {Development Growth and Differentiation},
   year = {2014},
   volume = {56},
   number = {1},
   pages = {34--45},
   doi = {10.1111/dgd.12101},
   document_type = {Review}
    }

@ARTICLE{AlLamki2015281,
   author = {Al-Lamki, R.S. and Mayadas, T.N.},
   title = {TNF receptors: Signaling pathways and contribution to renal dysfunction},
   journal = {Kidney International},
   year = {2015},
   volume = {87},
   number = {2},
   pages = {281--296},
   doi = {10.1038/ki.2014.285},
   document_type = {Review}
    }

@ARTICLE{Alafeefy2015191,
   author = {Alafeefy, A.M. and Ashour, A.E. and Prasad, O. and Sinha, L. and Pathak, S. and Alasmari, F.A. and Rishi, A.K. and Abdel-Aziz, H.A.},
   title = {Development of certain novel N-(2-(2-(2-oxoindolin-3-ylidene)hydrazinecarbonyl)phenyl)-benzamides and 3-(2-oxoindolin-3-ylideneamino)-2-substituted quinazolin-4(3 H)-ones as CFM-1 analogs: Design, synthesis, QSAR analysis and anticancer activity},
   journal = {European Journal of Medicinal Chemistry},
   year = {2015},
   volume = {92},
   pages = {191--201},
   doi = {10.1016/j.ejmech.2014.12.048},
   document_type = {Article}
    }

@ARTICLE{Alam201519,
   author = {Alam, S. and Arif, Z. and Alam, K.},
   title = {Glycated-H2A histone is better bound by serum anti-DNA autoantibodies in SLE patients: Glycated-histones as likely trigger for SLE?},
   journal = {Autoimmunity},
   year = {2015},
   volume = {48},
   number = {1},
   pages = {19--28},
   doi = {10.3109/08916934.2014.941059},
   document_type = {Article}
    }

@ARTICLE{Alam201580,
   author = {Alam, M.R. and Baetz, D. and Ovize, M.},
   title = {Cyclophilin D and myocardial ischemia-reperfusion injury: A fresh perspective},
   journal = {Journal of Molecular and Cellular Cardiology},
   year = {2015},
   volume = {78},
   pages = {80--89},
   doi = {10.1016/j.yjmcc.2014.09.026},
   document_type = {Review}
    }

@ARTICLE{Albertsson2014,
   author = {Albertsson, A.-M. and Bi, D. and Duan, L. and Zhang, X. and Leavenworth, J.W. and Qiao, L. and Zhu, C. and Cardell, S. and Cantor, H. and Hagberg, H. and Mallard, C. and Wang, X.},
   title = {The immune response after hypoxia-ischemia in a mouse model of preterm brain injury},
   journal = {Journal of Neuroinflammation},
   year = {2014},
   volume = {11},
   number = {1},
   doi = {10.1186/s12974-014-0153-z},
   art_number = {153},
   document_type = {Article}
    }

@ARTICLE{Alibhai20141713,
   author = {Alibhai, F.J. and Tsimakouridze, E.V. and Chinnappareddy, N. and Wright, D.C. and Billia, F. and O'Sullivan, M.L. and Pyle, W.G. and Sole, M.J. and Martino, T.A.},
   title = {Short-term disruption of diurnal rhythms after murine myocardial infarction adversely affects long-term myocardial structure and function},
   journal = {Circulation Research},
   year = {2014},
   volume = {114},
   number = {11},
   pages = {1713--1722},
   doi = {10.1161/CIRCRESAHA.114.302995},
   document_type = {Article}
    }

@ARTICLE{Allam2014465,
   author = {Allam, R. and Kumar, S.V.R. and Darisipudi, M.N. and Anders, H.-J.},
   title = {Extracellular histones in tissue injury and inflammation},
   journal = {Journal of Molecular Medicine},
   year = {2014},
   volume = {92},
   number = {5},
   pages = {465--472},
   doi = {10.1007/s00109-014-1148-z},
   document_type = {Review}
    }

@ARTICLE{Allam2014982,
   author = {Allam, R. and Lawlor, K.E. and Yu, E.C.-W. and Mildenhall, A.L. and Moujalled, D.M. and Lewis, R.S. and Ke, F. and Mason, K.D. and White, M.J. and Stacey, K.J. and Strasser, A. and O'Reilly, L.A. and Alexander, W. and Kile, B.T. and Vaux, D.L. and Vince, J.E.},
   title = {Mitochondrial apoptosis is dispensable for NLRP3 inflammasome activation but non-apoptotic caspase-8 is required for inflammasome priming},
   journal = {EMBO Reports},
   year = {2014},
   volume = {15},
   number = {9},
   pages = {982--990},
   doi = {10.15252/embr.201438463},
   document_type = {Article}
    }

@ARTICLE{Allen2014329,
   author = {Allen, J.E. and Sutherland, T.E.},
   title = {Host protective roles of type 2 immunity: Parasite killing and tissue repair, flip sides of the same coin},
   journal = {Seminars in Immunology},
   year = {2014},
   volume = {26},
   number = {4},
   pages = {329--340},
   doi = {10.1016/j.smim.2014.06.003},
   document_type = {Review}
    }

@ARTICLE{Allen2014963,
   author = {Allen, B.G. and Bhatia, S.K. and Anderson, C.M. and Eichenberger-Gilmore, J.M. and Sibenaller, Z.A. and Mapuskar, K.A. and Schoenfeld, J.D. and Buatti, J.M. and Spitz, D.R. and Fath, M.A.},
   title = {Ketogenic diets as an adjuvant cancer therapy: History and potential mechanism},
   journal = {Redox Biology},
   year = {2014},
   volume = {2},
   pages = {963--970},
   doi = {10.1016/j.redox.2014.08.002},
   document_type = {Review}
    }

@ARTICLE{Alrob20141043,
   author = {Alrob, O.A. and Lopaschuk, G.D.},
   title = {Role of CoA and acetyl-CoA in regulating cardiac fatty acid and glucose oxidation},
   journal = {Biochemical Society Transactions},
   year = {2014},
   volume = {42},
   number = {4},
   pages = {1043--1051},
   doi = {10.1042/BST20140094},
   document_type = {Conference Paper}
    }

@ARTICLE{Amaral2014,
   author = {Amaral, E.P. and Ribeiro, S.C.M. and Lanes, V.R. and Almeida, F.M. and de Andrade, M.R.M. and Bomfim, C.C.B. and Salles, E.M. and Bortoluci, K.R. and Coutinho-Silva, R. and Hirata, M.H. and Alvarez, J.M. and Lasunskaia, E.B. and D'Imp{\'e}rio-Lima, M.R.},
   title = {Pulmonary Infection with Hypervirulent Mycobacteria Reveals a Crucial Role for the P2X7 Receptor in Aggressive Forms of Tuberculosis},
   journal = {PLoS Pathogens},
   year = {2014},
   volume = {10},
   number = {7},
   doi = {10.1371/journal.ppat.1004188},
   art_number = {e1004188},
   document_type = {Article}
    }

@ARTICLE{Amin2015329,
   author = {Amin, M. and Lockhart, A.C.},
   title = {The potential role of immunotherapy to treat colorectal cancer},
   journal = {Expert Opinion on Investigational Drugs},
   year = {2015},
   volume = {24},
   number = {3},
   pages = {329--344},
   doi = {10.1517/13543784.2015.985376},
   document_type = {Review}
    }

@ARTICLE{An201454,
   author = {An, L. and Liu, R. and Tang, W. and Wu, J.-G. and Chen, X.},
   title = {Screening and identification of inhibitors against influenza A virus from a US drug collection of 1280 drugs},
   journal = {Antiviral Research},
   year = {2014},
   volume = {109},
   number = {1},
   pages = {54--63},
   doi = {10.1016/j.antiviral.2014.06.007},
   document_type = {Article}
    }

@ARTICLE{Anders2014347,
   author = {Anders, H.-J.},
   title = {Immune system modulation of kidney regeneration - mechanisms and implications},
   journal = {Nature Reviews Nephrology},
   year = {2014},
   volume = {10},
   number = {6},
   pages = {347--358},
   doi = {10.1038/nrneph.2014.68},
   document_type = {Review}
    }

@ARTICLE{Anderson2014801,
   author = {Anderson, D.L. and Mirzayans, R. and Andrais, B. and Siegbahn, E.A. and Fallone, B.G. and Warkentin, B.},
   title = {Spatial and temporal distribution of \ensuremath{\gamma}h2AX fluorescence in human cell cultures following synchrotron-generated X-ray microbeams: Lack of correlation between persistent \ensuremath{\gamma}h2AX foci and apoptosis},
   journal = {Journal of Synchrotron Radiation},
   year = {2014},
   volume = {21},
   number = {4},
   pages = {801--810},
   doi = {10.1107/S1600577514011424},
   document_type = {Article}
    }

@ARTICLE{Anderson2014956e1,
   author = {Anderson, K.A. and Green, M.F. and Huynh, F.K. and Wagner, G.R. and Hirschey, M.D.},
   title = {SnapShot: Mammalian sirtuins},
   journal = {Cell},
   year = {2014},
   volume = {159},
   number = {4},
   pages = {956e1},
   doi = {10.1016/j.cell.2014.10.045},
   document_type = {Note}
    }

@ARTICLE{Anderson2015,
   author = {Anderson, G. and Maes, M.},
   title = {Bipolar Disorder: Role of Immune-Inflammatory Cytokines, Oxidative and Nitrosative Stress and Tryptophan Catabolites},
   journal = {Current Psychiatry Reports},
   year = {2015},
   volume = {17},
   number = {2},
   doi = {10.1007/s11920-014-0541-1},
   document_type = {Review}
    }

@ARTICLE{Andocs201437,
   author = {Andocs, G. and Meggyeshazi, N. and Balogh, L. and Spisak, S. and Maros, M.E. and Balla, P. and Kiszner, G. and Teleki, I. and Kovago, C. and Krenacs, T.},
   title = {Upregulation of heat shock proteins and the promotion of damage-associated molecular pattern signals in a colorectal cancer model by modulated electrohyperthermia},
   journal = {Cell Stress and Chaperones},
   year = {2014},
   volume = {20},
   number = {1},
   pages = {37--46},
   doi = {10.1007/s12192-014-0523-6},
   document_type = {Article}
    }

@ARTICLE{Andrade2015391,
   author = {Andrade, P.R. and Pinheiro, R.O. and Sales, A.M. and Illarramendi, X. and De Mattos Barbosa, M.G. and Moraes, M.O. and Jardim, M.R. and Da Costa Nery, J.A. and Sampaio, E.P. and Sarno, E.N.},
   title = {Type 1 reaction in leprosy: A model for a better understanding of tissue immunity under an immunopathological condition},
   journal = {Expert Review of Clinical Immunology},
   year = {2015},
   volume = {11},
   number = {3},
   pages = {391--407},
   doi = {10.1586/1744666X.2015.1012501},
   document_type = {Review}
    }

@ARTICLE{Andres201562,
   author = {Andres, A.M. and Stotland, A. and Queliconi, B.B. and Gottlieb, R.A.},
   title = {A time to reap, a time to sow: Mitophagy and biogenesis in cardiac pathophysiology},
   journal = {Journal of Molecular and Cellular Cardiology},
   year = {2015},
   volume = {78},
   pages = {62--72},
   doi = {10.1016/j.yjmcc.2014.10.003},
   document_type = {Review}
    }

@ARTICLE{AngeleMartinez20141358,
   author = {Angel{\'e}-Mart{\'i}nez, C. and Goodman, C. and Brumaghim, J.},
   title = {Metal-mediated DNA damage and cell death: Mechanisms, detection methods, and cellular consequences},
   journal = {Metallomics},
   year = {2014},
   volume = {6},
   number = {8},
   pages = {1358--1381},
   doi = {10.1039/c4mt00057a},
   document_type = {Review}
    }

@ARTICLE{Angelova20145263,
   author = {Angelova, A.L. and Grekova, S.P. and Heller, A. and Kuhlmann, O. and Soyka, E. and Giese, T. and Aprahamian, M. and Bour, G. and R{\"u}ffer, S. and Cziepluch, C. and Daeffler, L. and Rommelaere, J. and Werner, J. and Zahari Raykov and Giese, N.A.},
   title = {Complementary induction of immunogenic cell death by oncolytic parvovirus H-1PV and gemcitabine in pancreatic cancer},
   journal = {Journal of Virology},
   year = {2014},
   volume = {88},
   number = {10},
   pages = {5263--5276},
   doi = {10.1128/JVI.03688-13},
   document_type = {Article}
    }

@ARTICLE{Appaiahgari2015337,
   author = {Appaiahgari, M.B. and Vrati, S.},
   title = {Adenoviruses as gene/vaccine delivery vectors: Promises and pitfalls},
   journal = {Expert Opinion on Biological Therapy},
   year = {2015},
   volume = {15},
   number = {3},
   pages = {337--351},
   doi = {10.1517/14712598.2015.993374},
   document_type = {Review}
    }

@ARTICLE{Araki20143222,
   author = {Araki, T. and Vu, L.H. and Sasaki, N. and Kawata, T. and Eichinger, L. and Williams, J.G.},
   title = {Two Dictyostelium tyrosine kinase-like kinases function in parallel, stress-induced STAT activation pathways},
   journal = {Molecular Biology of the Cell},
   year = {2014},
   volume = {25},
   number = {20},
   pages = {3222--3233},
   doi = {10.1091/mbc.E14-07-1182},
   document_type = {Article}
    }

@ARTICLE{Aredia2014157,
   author = {Aredia, F. and Scovassi, A.I.},
   title = {Poly(ADP-ribose): A signaling molecule in different paradigms of cell death},
   journal = {Biochemical Pharmacology},
   year = {2014},
   volume = {92},
   number = {1},
   pages = {157--163},
   doi = {10.1016/j.bcp.2014.06.021},
   document_type = {Article}
    }

@ARTICLE{Aredia2014308,
   author = {Aredia, F. and Scovassi, A.I.},
   title = {Involvement of PARPs in cell death},
   journal = {Frontiers in Bioscience - Elite},
   year = {2014},
   volume = {6 E},
   number = {2},
   pages = {308--317},
   document_type = {Review}
    }

@ARTICLE{Ariza2014,
   author = {Ariza, M.-E. and Glaser, R. and Williams, M.V.},
   title = {Human herpesviruses-1 encoded dUTPases: A family of proteins that modulate dendritic cell function and innate immunity},
   journal = {Frontiers in Microbiology},
   year = {2014},
   volume = {5},
   number = {SEP},
   doi = {10.3389/fmicb.2014.00504},
   art_number = {504},
   document_type = {Article}
    }

@ARTICLE{ArnoldSchrauf201532,
   author = {Arnold-Schrauf, C. and Berod, L. and Sparwasser, T.},
   title = {Dendritic cell specific targeting of MyD88 signalling pathways in vivo},
   journal = {European Journal of Immunology},
   year = {2015},
   volume = {45},
   number = {1},
   pages = {32--39},
   doi = {10.1002/eji.201444747},
   document_type = {Review}
    }

@ARTICLE{Arora20141372,
   author = {Arora, A. and Dey, C.S.},
   title = {SIRT2 negatively regulates insulin resistance in C2C12 skeletal muscle cells},
   journal = {Biochimica et Biophysica Acta - Molecular Basis of Disease},
   year = {2014},
   volume = {1842},
   number = {9},
   pages = {1372--1378},
   doi = {10.1016/j.bbadis.2014.04.027},
   document_type = {Article}
    }

@ARTICLE{Arumugam2015109,
   author = {Arumugam, S. and Bassereau, P.},
   title = {Membrane nanodomains: Contribution of curvature and interaction with proteins and cytoskeleton},
   journal = {Essays in Biochemistry},
   year = {2015},
   volume = {57},
   pages = {109--119},
   doi = {10.1042/BSE0570109},
   document_type = {Review}
    }

@ARTICLE{Asano201485,
   author = {Asano, K. and Arito, M. and Kurokawa, M.S. and Omoteyama, K. and Okamoto, K. and Suematsu, N. and Yudoh, K. and Nakamura, H. and Beppu, M. and Kato, T.},
   title = {Secretion of inflammatory factors from chondrocytes by layilin signaling},
   journal = {Biochemical and Biophysical Research Communications},
   year = {2014},
   volume = {452},
   number = {1},
   pages = {85--90},
   doi = {10.1016/j.bbrc.2014.08.053},
   document_type = {Article}
    }

@ARTICLE{Ashida20141757,
   author = {Ashida, H. and Kim, M. and Sasakawa, C.},
   title = {Manipulation of the host cell death pathway by Shigella},
   journal = {Cellular Microbiology},
   year = {2014},
   volume = {16},
   number = {12},
   pages = {1757--1766},
   doi = {10.1111/cmi.12367},
   document_type = {Review}
    }

@ARTICLE{Ashrafzadeh201557,
   author = {Ashrafzadeh, P. and Parmryd, I.},
   title = {Methods applicable to membrane nanodomain studies?},
   journal = {Essays in Biochemistry},
   year = {2015},
   volume = {57},
   pages = {57--68},
   doi = {10.1042/BSE0570057},
   document_type = {Article}
    }

@ARTICLE{Aslibekyan2014143,
   author = {Aslibekyan, S. and Claas, S.A. and Arnett, D.K.},
   title = {Clinical applications of epigenetics in cardiovascular disease: The long road ahead},
   journal = {Translational Research},
   year = {2014},
   volume = {165},
   number = {1},
   pages = {143--153},
   doi = {10.1016/j.trsl.2014.04.004},
   document_type = {Review}
    }

@ARTICLE{Astrakhantseva20141308,
   author = {Astrakhantseva, I.V. and Efimov, G.A. and Drutskaya, M.S. and Kruglov, A.A. and Nedospasov, S.A.},
   title = {Modern anti-cytokine therapy of autoimmune diseases},
   journal = {Biochemistry (Moscow)},
   year = {2014},
   volume = {79},
   number = {12},
   pages = {1308--1321},
   doi = {10.1134/S0006297914120049},
   document_type = {Review}
    }

@ARTICLE{Atkins20141545,
   author = {Atkins, K.M. and Thomas, L.L. and Barroso-Gonz{\'a}lez, J. and Thomas, L. and Auclair, S. and Yin, J. and Kang, H. and Chung, J.H. and Dikeakos, J.D. and Thomas, G.},
   title = {The Multifunctional Sorting Protein PACS-2 Regulates SIRT1-Mediated Deacetylation of p53 to Modulate p21-Dependent Cell-Cycle Arrest},
   journal = {Cell Reports},
   year = {2014},
   volume = {8},
   number = {5},
   pages = {1545--1557},
   doi = {10.1016/j.celrep.2014.07.049},
   document_type = {Article}
    }

@ARTICLE{Auburger2014155,
   author = {Auburger, G. and Gispert, S. and Jendrach, M.},
   title = {Mitochondrial acetylation and genetic models of parkinson's disease},
   journal = {Progress in Molecular Biology and Translational Science},
   year = {2014},
   volume = {127},
   pages = {155--182},
   doi = {10.1016/B978-0-12-394625-6.00006-4},
   document_type = {Article}
    }

@ARTICLE{Audano2014436,
   author = {Audano, M. and Ferrari, A. and Fiorino, E. and K{\"u}nzl, M. and Caruso, D. and Mitro, N. and Crestani, M. and De Fabiani, E.},
   title = {Energizing genetics and epi-genetics: Role in the regulation of mitochondrial function},
   journal = {Current Genomics},
   year = {2014},
   volume = {15},
   number = {6},
   pages = {436--456},
   document_type = {Article}
    }

@ARTICLE{Aureli2014124,
   author = {Aureli, A. and Sebastiani, P. and Del Beato, T. and Marimpietri, A.E. and Graziani, A. and Sechi, E. and Di Loreto, S.},
   title = {Involvement of IL-6 and IL-1 receptor antagonist on intellectual disability},
   journal = {Immunology Letters},
   year = {2014},
   volume = {162},
   number = {1},
   pages = {124--131},
   doi = {10.1016/j.imlet.2014.08.003},
   document_type = {Article}
    }

@ARTICLE{Awasthi2014,
   author = {Awasthi, S.},
   title = {Toll-like receptor-4 modulation for cancer immunotherapy},
   journal = {Frontiers in Immunology},
   year = {2014},
   volume = {5},
   number = {JUL},
   doi = {10.3389/fimmu.2014.00328},
   art_number = {328},
   document_type = {Article}
    }

@ARTICLE{Azijli20141273,
   author = {Azijli, K. and Van Roosmalen, I.A.M. and Smit, J. and Pillai, S. and Fukushima, M. and De Jong, S. and Peters, G.J. and Bijnsdorp, I.V. and Kruyt, F.A.E.},
   title = {The novel thymidylate synthase inhibitor trifluorothymidine (TFT) and TRAIL synergistically eradicate non-small cell lung cancer cells},
   journal = {Cancer Chemotherapy and Pharmacology},
   year = {2014},
   volume = {73},
   number = {6},
   pages = {1273--1283},
   doi = {10.1007/s00280-014-2465-1},
   document_type = {Article}
    }

@ARTICLE{Aznar20142650,
   author = {Aznar, M.A. and Lasa-Sarac{\'i}bar, B. and Blanco-Prieto, M.J.},
   title = {Edelfosine lipid nanoparticles overcome multidrug resistance in K-562 leukemia cells by a caspase-independent mechanism},
   journal = {Molecular Pharmaceutics},
   year = {2014},
   volume = {11},
   number = {8},
   pages = {2650--2658},
   doi = {10.1021/mp5000696},
   document_type = {Article}
    }

@ARTICLE{Ba201589,
   author = {Ba, X. and Aguilera-Aguirre, L. and Sur, S. and Boldogh, I.},
   title = {8-Oxoguanine DNA glycosylase-1-driven DNA base excision repair: Role in asthma pathogenesis},
   journal = {Current Opinion in Allergy and Clinical Immunology},
   year = {2015},
   volume = {15},
   number = {1},
   pages = {89--97},
   doi = {10.1097/ACI.0000000000000135},
   document_type = {Review}
    }

@ARTICLE{Baan2015274,
   author = {Baan, C.C.},
   title = {Highlights in basic sciences: On our way to solutions},
   journal = {Transplantation},
   year = {2015},
   volume = {99},
   number = {2},
   pages = {274--275},
   doi = {10.1097/TP.0000000000000626},
   document_type = {Editorial}
    }

@ARTICLE{Babon20141,
   author = {Babon, J.J. and Lucet, I.S. and Murphy, J.M. and Nicola, N.A. and Varghese, L.N.},
   title = {The molecular regulation of Janus kinase (JAK) activation},
   journal = {Biochemical Journal},
   year = {2014},
   volume = {462},
   number = {1},
   pages = {1--13},
   doi = {10.1042/BJ20140712},
   document_type = {Review}
    }

@ARTICLE{Baburamani2014106,
   author = {Baburamani, A.A. and Supramaniam, V.G. and Hagberg, H. and Mallard, C.},
   title = {Microglia toxicity in preterm brain injury},
   journal = {Reproductive Toxicology},
   year = {2014},
   volume = {48},
   pages = {106--112},
   doi = {10.1016/j.reprotox.2014.04.002},
   document_type = {Article}
    }

@ARTICLE{Bae2014689,
   author = {Bae, J.H. and Shim, J.-H. and Cho, Y.S.},
   title = {Chemical regulation of signaling pathways to programmed necrosis},
   journal = {Archives of Pharmacal Research},
   year = {2014},
   volume = {37},
   number = {6},
   pages = {689--697},
   doi = {10.1007/s12272-014-0385-6},
   document_type = {Review}
    }

@ARTICLE{Baer2015327,
   author = {Baer, C.E. and Rubin, E.J. and Sassetti, C.M.},
   title = {New insights into TB physiology suggest untapped therapeutic opportunities},
   journal = {Immunological Reviews},
   year = {2015},
   volume = {264},
   number = {1},
   pages = {327--343},
   doi = {10.1111/imr.12267},
   document_type = {Article}
    }

@ARTICLE{Baeza2015122,
   author = {Baeza, J. and Smallegan, M.J. and Denu, J.M.},
   title = {Site-specific reactivity of nonenzymatic lysine acetylation},
   journal = {ACS Chemical Biology},
   year = {2015},
   volume = {10},
   number = {1},
   pages = {122--128},
   doi = {10.1021/cb500848p},
   document_type = {Article}
    }

@ARTICLE{BahariJavan2014,
   author = {Bahari-Javan, S. and Sananbenesi, F. and Fischer, A.},
   title = {Histone-acetylation: A link between Alzheimer's disease and post-traumatic stress disorder?},
   journal = {Frontiers in Neuroscience},
   year = {2014},
   number = {8 JUN},
   doi = {10.3389/fnins.2014.00160},
   art_number = {160},
   document_type = {Review}
    }

@ARTICLE{Bai201575,
   author = {Bai, P. and Nagy, L. and Fodor, T. and Liaudet, L. and Pacher, P.},
   title = {Poly(ADP-ribose) polymerases as modulators of mitochondrial activity},
   journal = {Trends in Endocrinology and Metabolism},
   year = {2015},
   volume = {26},
   number = {2},
   pages = {75--83},
   doi = {10.1016/j.tem.2014.11.003},
   document_type = {Review}
    }

@ARTICLE{Bailey2015195,
   author = {Bailey, F.P. and Byrne, D.P. and McSkimming, D. and Kannan, N. and Eyers, P.A.},
   title = {Going for broke: Targeting the human cancer pseudokinome},
   journal = {Biochemical Journal},
   year = {2015},
   volume = {465},
   pages = {195--211},
   doi = {10.1042/BJ20141060},
   document_type = {Article}
    }

@ARTICLE{Bain2014,
   author = {Bain, J.M. and Louw, J. and Lewis, L.E. and Okai, B. and Walls, C.A. and Ballou, E.R. and Walker, L.A. and Reid, D. and Munro, C.A. and Brown, A.J.P. and Brown, G.D. and Gow, N.A.R. and Erwig, L.P.},
   title = {Candida albicans hypha formation and mannan masking of \ensuremath{\beta}-Glucan inhibit macrophage phagosome maturation},
   journal = {mBio},
   year = {2014},
   volume = {5},
   number = {6},
   doi = {10.1128/mBio.01874-14},
   art_number = {e01874-14},
   document_type = {Article}
    }

@ARTICLE{Baker201416262,
   author = {Baker, B. and Maitra, U. and Geng, S. and Li, L.},
   title = {Molecular and cellular mechanisms responsible for cellular stress and low-grade inflammation induced by a Super-low dose of endotoxin},
   journal = {Journal of Biological Chemistry},
   year = {2014},
   volume = {289},
   number = {23},
   pages = {16262--16269},
   doi = {10.1074/jbc.M114.569210},
   document_type = {Article}
    }

@ARTICLE{Baker2014228,
   author = {Baker, M. and Markman, M. and Niu, J.},
   title = {Pegylated liposomal doxorubicin-induced acute transient encephalopathy in a patient with breast cancer: A case report},
   journal = {Case Reports in Oncology},
   year = {2014},
   volume = {7},
   number = {1},
   pages = {228--232},
   doi = {10.1159/000362101},
   document_type = {Article}
    }

@ARTICLE{Baldwin2015693,
   author = {Baldwin, P.R. and Reeves, A.Z. and Powell, K.R. and Napier, R.J. and Swimm, A.I. and Sun, A. and Giesler, K. and Bommarius, B. and Shinnick, T.M. and Snyder, J.P. and Liotta, D.C. and Kalman, D.},
   title = {Monocarbonyl analogs of curcumin inhibit growth of antibiotic sensitive and resistant strains of Mycobacterium tuberculosis},
   journal = {European Journal of Medicinal Chemistry},
   year = {2015},
   volume = {92},
   pages = {693--699},
   doi = {10.1016/j.ejmech.2015.01.020},
   document_type = {Article}
    }

@ARTICLE{Ballweg2014L895,
   author = {Ballweg, K. and Mutze, K. and K{\"o}nigshoff, M. and Eickelberg, O. and Meiners, S.},
   title = {Cigarette smoke extract affects mitochondrial function in alveolar epithelial cells},
   journal = {American Journal of Physiology - Lung Cellular and Molecular Physiology},
   year = {2014},
   volume = {307},
   number = {11},
   pages = {L895--L907},
   doi = {10.1152/ajplung.00180.2014},
   document_type = {Article}
    }

@ARTICLE{Barbe2014681,
   author = {Barb{\'e}, F. and Douglas, T. and Saleh, M.},
   title = {Advances in Nod-like receptors (NLR) biology},
   journal = {Cytokine and Growth Factor Reviews},
   year = {2014},
   volume = {25},
   number = {6},
   pages = {681--697},
   doi = {10.1016/j.cytogfr.2014.07.001},
   document_type = {Review}
    }

@ARTICLE{Barbosa20144934,
   author = {Barbosa, M. and Valent{\~a}o, P. and Andrade, P.B.},
   title = {Bioactive compounds from macroalgae in the new millennium: Implications for neurodegenerative diseases},
   journal = {Marine Drugs},
   year = {2014},
   volume = {12},
   number = {9},
   pages = {4934--4972},
   doi = {10.3390/md12094934},
   document_type = {Review}
    }

@ARTICLE{Barco20141,
   author = {Barco, A.},
   title = {Neuroepigenetic disorders: Progress, promises and challenges},
   journal = {Neuropharmacology},
   year = {2014},
   volume = {80},
   pages = {1--2},
   doi = {10.1016/j.neuropharm.2014.02.013},
   document_type = {Editorial}
    }

@ARTICLE{Barreca2014481,
   author = {Barreca, M.L. and Iraci, N. and Manfroni, G. and Gaetani, R. and Guercini, C. and Sabatini, S. and Tabarrini, O. and Cecchetti, V.},
   title = {Accounting for target flexibility and water molecules by docking to ensembles of target structures: The HCV NS5B palm site i inhibitors case study},
   journal = {Journal of Chemical Information and Modeling},
   year = {2014},
   volume = {54},
   number = {2},
   pages = {481--497},
   doi = {10.1021/ci400367m},
   document_type = {Article}
    }

@ARTICLE{BarshishatKupper20141169,
   author = {Barshishat-Kupper, M. and Tipton, A.J. and McCart, E.A. and McCue, J. and Mueller, G.P. and Day, R.M.},
   title = {Effect of ionizing radiation on liver protein oxidation and metabolic function in C57BL/6J mice},
   journal = {International Journal of Radiation Biology},
   year = {2014},
   volume = {90},
   number = {12},
   pages = {1169--1178},
   doi = {10.3109/09553002.2014.930536},
   document_type = {Article}
    }

@ARTICLE{Bashiruddin2015131,
   author = {Bashiruddin, N.K. and Suga, H.},
   title = {Construction and screening of vast libraries of natural product-like macrocyclic peptides using in vitro display technologies},
   journal = {Current Opinion in Chemical Biology},
   year = {2015},
   volume = {24},
   pages = {131--138},
   doi = {10.1016/j.cbpa.2014.11.011},
   document_type = {Review}
    }

@ARTICLE{Basso2013551,
   author = {Basso, M. and Sleiman, S. and Ratan, R.R.},
   title = {Looking Above but Not Beyond the Genome for Therapeutics in Neurology and Psychiatry: Epigenetic Proteins and RNAs Find a New Focus},
   journal = {Neurotherapeutics},
   year = {2013},
   volume = {10},
   number = {4},
   pages = {551--555},
   doi = {10.1007/s13311-013-0225-2},
   document_type = {Editorial}
    }

@ARTICLE{Bataveljic2014,
   author = {Bataveljic, D. and Milosevic, M. and Radenovic, L. and Andjus, P.},
   title = {Novel molecular biomarkers at the blood-brain barrier in ALS},
   journal = {BioMed Research International},
   year = {2014},
   volume = {2014},
   doi = {10.1155/2014/907545},
   art_number = {907545},
   document_type = {Review}
    }

@ARTICLE{Bauckman2015401,
   author = {Bauckman, K. and Haller, E. and Taran, N. and Rockfield, S. and Ruiz-Rivera, A. and Nanjundan, M.},
   title = {Iron alters cell survival in a mitochondria-dependent pathway in ovarian cancer cells},
   journal = {Biochemical Journal},
   year = {2015},
   volume = {466},
   pages = {401--413},
   doi = {10.1042/BJ20140878},
   document_type = {Article}
    }

@ARTICLE{Bauer20131447,
   author = {Bauer, M.R. and Ibrahim, T.M. and Vogel, S.M. and Boeckler, F.M.},
   title = {Evaluation and optimization of virtual screening workflows with DEKOIS 2.0 - A public library of challenging docking benchmark sets},
   journal = {Journal of Chemical Information and Modeling},
   year = {2013},
   volume = {53},
   number = {6},
   pages = {1447--1462},
   doi = {10.1021/ci400115b},
   document_type = {Article}
    }

@ARTICLE{Bauer2014312,
   author = {Bauer, R.N. and Manohar, M. and Singh, A.M. and Jay, D.C. and Nadeau, K.C.},
   title = {The future of biologics: Applications for food allergy},
   journal = {Journal of Allergy and Clinical Immunology},
   year = {2014},
   volume = {135},
   number = {2},
   pages = {312--323},
   doi = {10.1016/j.jaci.2014.12.1908},
   document_type = {Article}
    }

@ARTICLE{Bauge20151943,
   author = {Baug{\'e}, C. and Bazille, C. and Girard, N. and Lhuissier, E. and Boumediene, K.},
   title = {Histone methylases as novel drug targets: Developing inhibitors of EZH2},
   journal = {Future Medicinal Chemistry},
   year = {2015},
   volume = {6},
   number = {17},
   pages = {1943--1965},
   doi = {10.4155/fmc.14.123},
   document_type = {Review}
    }

@ARTICLE{Baune2014148,
   author = {Baune, B.T.},
   title = {Inflammation and neurodegenerative disorders: Is there still hope for therapeutic intervention?},
   journal = {Current Opinion in Psychiatry},
   year = {2014},
   volume = {28},
   number = {2},
   pages = {148--154},
   doi = {10.1097/YCO.0000000000000140},
   document_type = {Review}
    }

@ARTICLE{Bayram2014177,
   author = {Bayram, A. and Akkafa, F. and Ozer, A. and Yigiter, R.},
   title = {Decreased HDAC1 gene expression in patients with alzheimer's disease},
   journal = {International Journal of Human Genetics},
   year = {2014},
   volume = {14},
   number = {3-4},
   pages = {177--182},
   document_type = {Article}
    }

@ARTICLE{Bazotte20142494,
   author = {Bazotte, R.B. and Silva, L.G. and Schiavon, F.P.M.},
   title = {Insulin resistance in the liver: Deficiency or excess of insulin?},
   journal = {Cell Cycle},
   year = {2014},
   volume = {13},
   number = {16},
   pages = {2494--2500},
   doi = {10.4161/15384101.2014.947750},
   document_type = {Review}
    }

@ARTICLE{Behar201439,
   author = {Behar, S.M. and Sassetti, C.M.},
   title = {Immunology: Fixing the odds against tuberculosis},
   journal = {Nature},
   year = {2014},
   volume = {511},
   number = {7507},
   pages = {39--40},
   doi = {10.1038/nature13512},
   document_type = {Note}
    }

@ARTICLE{Bejaoui2015396,
   author = {Bejaoui, M. and Pantazi, E. and Folch-Puy, E. and Baptista, P.M. and Garc{\'i}a-Gil, A. and Adam, R. and Rosell{\'o}-Catafau, J.},
   title = {Emerging concepts in liver graft preservation},
   journal = {World Journal of Gastroenterology},
   year = {2015},
   volume = {21},
   number = {2},
   pages = {396--407},
   doi = {10.3748/wjg.v21.i2.396},
   document_type = {Review}
    }

@ARTICLE{Belancio2014,
   author = {Belancio, V.P. and Blask, D.E. and Deininger, P. and Hill, S.M. and Michal Jazwinski, S.},
   title = {The aging clock and circadian control of metabolism and genome stability},
   journal = {Frontiers in Genetics},
   year = {2014},
   volume = {5},
   number = {DEC},
   doi = {10.3389/fgene.2014.00455},
   art_number = {455},
   document_type = {Article}
    }

@ARTICLE{Belcaid2014875,
   author = {Belcaid, Z. and Lamfers, M.L.M. and Van Beusechem, V.W. and Hoeben, R.C.},
   title = {Changing faces in virology: The Dutch shift from oncogenic to oncolytic viruses},
   journal = {Human Gene Therapy},
   year = {2014},
   volume = {25},
   number = {10},
   pages = {875--884},
   doi = {10.1089/hum.2014.092},
   document_type = {Article}
    }

@ARTICLE{Belman20154447,
   author = {Belman, J.P. and Bian, R.R. and Habtemichael, E.N. and Li, D.T. and Jurczak, M.J. and Alc{\'a}zar-Rom{\'a}n, A. and McNally, L.J. and Shulman, G.I. and Bogan, J.S.},
   title = {Acetylation of TUG protein promotes the accumulation of GLUT4 glucose transporters in an insulin-responsive intracellular compartment},
   journal = {Journal of Biological Chemistry},
   year = {2015},
   volume = {290},
   number = {7},
   pages = {4447--4463},
   doi = {10.1074/jbc.M114.603977},
   document_type = {Article}
    }

@ARTICLE{BenMordechai201536,
   author = {Ben-Mordechai, T. and Palevski, D. and Glucksam-Galnoy, Y. and Elron-Gross, I. and Margalit, R. and Leor, J.},
   title = {Targeting macrophage subsets for infarct repair},
   journal = {Journal of Cardiovascular Pharmacology and Therapeutics},
   year = {2015},
   volume = {20},
   number = {1},
   pages = {36--51},
   doi = {10.1177/1074248414534916},
   document_type = {Review}
    }

@ARTICLE{Benchekroun2015523,
   author = {Benchekroun, M. and Bartolini, M. and Egea, J. and Romero, A. and Soriano, E. and Pudlo, M. and Luzet, V. and Andrisano, V. and Jimeno, M.-L. and L{\'o}pez, M.G. and Wehle, S. and Gharbi, T. and Refouvelet, B. and De Andr{\'e}s, L. and Herrera-Arozamena, C. and Monti, B. and Bolognesi, M.L. and Rodr{\'i}guez-Franco, M.I. and Decker, M. and Marco-Contelles, J. and Ismaili, L.},
   title = {Novel tacrine-grafted ugi adducts as multipotent anti-alzheimer drugs: A synthetic renewal in tacrine-ferulic acid hybrids},
   journal = {ChemMedChem},
   year = {2015},
   volume = {10},
   number = {3},
   pages = {523--539},
   doi = {10.1002/cmdc.201402409},
   document_type = {Article}
    }

@ARTICLE{Berger20145476,
   author = {Berger, S.B. and Kasparcova, V. and Hoffman, S. and Swift, B. and Dare, L. and Schaeffer, M. and Capriotti, C. and Cook, M. and Finger, J. and Hughes-Earle, A. and Harris, P.A. and Kaiser, W.J. and Mocarski, E.S. and Bertin, J. and Gough, P.J.},
   title = {Cutting edge: RIP1 kinase activity is dispensable for normal development but is a key regulator of inflammation in SHARPIN-deficient mice},
   journal = {Journal of Immunology},
   year = {2014},
   volume = {192},
   number = {12},
   pages = {5476--5480},
   doi = {10.4049/jimmunol.1400499},
   document_type = {Article}
    }

@ARTICLE{Berghe2014135,
   author = {Berghe, T.V. and Linkermann, A. and Jouan-Lanhouet, S. and Walczak, H. and Vandenabeele, P.},
   title = {Regulated necrosis: The expanding network of non-apoptotic cell death pathways},
   journal = {Nature Reviews Molecular Cell Biology},
   year = {2014},
   volume = {15},
   number = {2},
   pages = {135--147},
   doi = {10.1038/nrm3737},
   document_type = {Review}
    }

@ARTICLE{Bertoletti2014,
   author = {Bertoletti, A. and Hong, M.},
   title = {Age-dependent immune events during HBV infection from birth to adulthood: An alternative interpretation},
   journal = {Frontiers in Immunology},
   year = {2014},
   volume = {5},
   number = {SEP},
   doi = {10.3389/fimmu.2014.00441},
   art_number = {441},
   document_type = {Article}
    }

@ARTICLE{Bertsch2014,
   author = {Bertsch, U. and R{\"o}der, C. and Kalthoff, H. and Trauzold, A.},
   title = {Compartmentalization of TNF-related apoptosis-inducing ligand (TRAIL) death receptor functions: Emerging role of nuclear TRAIL-R2},
   journal = {Cell Death and Disease},
   year = {2014},
   volume = {5},
   number = {8},
   doi = {10.1038/cddis.2014.351},
   art_number = {e1390},
   document_type = {Review}
    }

@ARTICLE{BetanzosLara20153673,
   author = {Betanzos-Lara, S. and Chmel, N.P. and Zimmerman, M.T. and Barr{\'o}n-Sosa, L.R. and Garino, C. and Salassa, L. and Rodger, A. and Brumaghim, J.L. and Gracia-Mora, I. and Barba-Behrens, N.},
   title = {Redox-active and DNA-binding coordination complexes of clotrimazole},
   journal = {Dalton Transactions},
   year = {2015},
   volume = {44},
   number = {8},
   pages = {3673--3685},
   doi = {10.1039/c4dt02883j},
   document_type = {Article}
    }

@ARTICLE{Bhat2014,
   author = {Bhat, M.A. and Khan, A.A. and Khan, S. and Al-Dhfyan, A.},
   title = {Synthesis of new [1,2,4]Triazolo[3,4-b ][1,3,4]thiadiazines and study of their anti-Candidal and cytotoxic activities},
   journal = {Journal of Chemistry},
   year = {2014},
   volume = {2014},
   doi = {10.1155/2014/897141},
   art_number = {897141},
   document_type = {Article}
    }

@ARTICLE{Bhattacharya201414686,
   author = {Bhattacharya, K. and Sacchetti, C. and El-Sayed, R. and Fornara, A. and Kotchey, G.P. and Gaugler, J.A. and Star, A. and Bottini, M. and Fadeel, B.},
   title = {Enzymatic 'stripping' and degradation of PEGylated carbon nanotubes},
   journal = {Nanoscale},
   year = {2014},
   volume = {6},
   number = {24},
   pages = {14686--14690},
   doi = {10.1039/c4nr03604b},
   document_type = {Article}
    }

@ARTICLE{Bhatti2015103,
   author = {Bhatti, P. and Zhang, Y. and Song, X. and Makar, K.W. and Sather, C.L. and Kelsey, K.T. and Houseman, E.A. and Wang, P.},
   title = {Nightshift work and genome-wide DNA methylation},
   journal = {Chronobiology International},
   year = {2015},
   volume = {32},
   number = {1},
   pages = {103--112},
   doi = {10.3109/07420528.2014.956362},
   document_type = {Article}
    }

@ARTICLE{Bhujbal2014142,
   author = {Bhujbal, S.V. and de Vos, P. and Niclou, S.P.},
   title = {Drug and cell encapsulation: Alternative delivery options for the treatment of malignant brain tumors},
   journal = {Advanced Drug Delivery Reviews},
   year = {2014},
   volume = {67-68},
   pages = {142--153},
   doi = {10.1016/j.addr.2014.01.010},
   document_type = {Review}
    }

@ARTICLE{Bi2015540,
   author = {Bi, B. and Lou, Q.-X. and Ding, Y.-Y. and Chen, S.-W. and Zhang, S.-S. and Hu, W.-H. and Zhao, J.-L.},
   title = {Chiral phosphoric acid catalyzed highly enantioselective friedel-crafts alkylation reaction of c3-substituted indoles to \ensuremath{\beta},\ensuremath{\gamma}-Unsaturated \ensuremath{\alpha}-ketimino esters},
   journal = {Organic Letters},
   year = {2015},
   volume = {17},
   number = {3},
   pages = {540--543},
   doi = {10.1021/ol5035222},
   document_type = {Article}
    }

@ARTICLE{Bianchi2014223,
   author = {Bianchi, A.R. and Ruggiero, S. and Formisano, C. and Galloro, G. and de Maio, A. and Ferreri, C. and Faraone Mennella, M.R.},
   title = {Auto-modification of poly (ADP-ribose) polymerase and membrane lipid composition as diagnostic tools to measure the physio-pathological state of the cell},
   journal = {Journal of Microbial and Biochemical Technology},
   year = {2014},
   volume = {6},
   number = {4},
   pages = {223--227},
   doi = {10.4172/1948-5948.1000148},
   document_type = {Article}
    }

@ARTICLE{Biasiotto20152893,
   author = {Biasiotto, R. and Akusj{\"a}rvi, G.},
   title = {Regulation of human adenovirus alternative RNA splicing by the adenoviral L4-33K and L4-22K proteins},
   journal = {International Journal of Molecular Sciences},
   year = {2015},
   volume = {16},
   number = {2},
   pages = {2893--2912},
   doi = {10.3390/ijms16022893},
   document_type = {Article}
    }

@ARTICLE{Bifulco20141,
   author = {Bifulco, M. and Endo, A.},
   title = {Statin: New life for an old drug},
   journal = {Pharmacological Research},
   year = {2014},
   volume = {88},
   pages = {1--2},
   doi = {10.1016/j.phrs.2014.06.005},
   document_type = {Editorial}
    }

@ARTICLE{Bigarella20144206,
   author = {Bigarella, C.L. and Liang, R. and Ghaffari, S.},
   title = {Stem cells and the impact of ROS signaling},
   journal = {Development (Cambridge)},
   year = {2014},
   volume = {141},
   number = {22},
   pages = {4206--4218},
   doi = {10.1242/dev.107086},
   document_type = {Article}
    }

@ARTICLE{Bilgraer20142974,
   author = {Bilgraer, R. and Gillet, S. and Gil, S. and Evain-Brion, D. and Lapr{\'e}vote, O.},
   title = {A new approach combining LC-MS and multivariate statistical analysis for revealing changes in histone modification levels},
   journal = {Molecular BioSystems},
   year = {2014},
   volume = {10},
   number = {11},
   pages = {2974--2983},
   doi = {10.1039/c4mb00395k},
   document_type = {Article}
    }

@ARTICLE{Birkinshaw2015258,
   author = {Birkinshaw, R.W. and Pellicci, D.G. and Cheng, T.-Y. and Keller, A.N. and Sandoval-Romero, M. and Gras, S. and De Jong, A. and Uldrich, A.P. and Moody, D.B. and Godfrey, D.I. and Rossjohn, J.},
   title = {\ensuremath{\alpha}\ensuremath{\beta} T cell antigen receptor recognition of CD1a presenting self lipid ligands},
   journal = {Nature Immunology},
   year = {2015},
   volume = {16},
   number = {3},
   pages = {258--266},
   doi = {10.1038/ni.3098},
   document_type = {Article}
    }

@ARTICLE{Bizargity20141731,
   author = {Bizargity, P. and Schr{\"o}ppel, B.},
   title = {Autophagy: Basic principles and relevance to transplant immunity},
   journal = {American Journal of Transplantation},
   year = {2014},
   volume = {14},
   number = {8},
   pages = {1731--1739},
   doi = {10.1111/ajt.12743},
   document_type = {Review}
    }

@ARTICLE{Blader2014965,
   author = {Blader, I.J. and Koshy, A.A.},
   title = {Toxoplasma gondii development of its replicative niche: In its host cell and beyond},
   journal = {Eukaryotic Cell},
   year = {2014},
   volume = {13},
   number = {8},
   pages = {965--976},
   doi = {10.1128/EC.00081-14},
   document_type = {Review}
    }

@ARTICLE{Blakskjaer201562,
   author = {Blakskjaer, P. and Heitner, T. and Hansen, N.J.V.},
   title = {Fidelity by design: Yoctoreactor and binder trap enrichment for small-molecule DNA-encoded libraries and drug discovery},
   journal = {Current Opinion in Chemical Biology},
   year = {2015},
   volume = {26},
   pages = {62--71},
   doi = {10.1016/j.cbpa.2015.02.003},
   document_type = {Review}
    }

@ARTICLE{Blander2014601,
   author = {Blander, J.M.},
   title = {A long-awaited merger of the pathways mediating host defence and programmed cell death},
   journal = {Nature Reviews Immunology},
   year = {2014},
   volume = {14},
   number = {9},
   pages = {601--618},
   doi = {10.1038/nri3720},
   document_type = {Review}
    }

@ARTICLE{Bleriot2015145,
   author = {Bl{\'e}riot, C. and Dupuis, T. and Jouvion, G. and Eberl, G. and Disson, O. and Lecuit, M.},
   title = {Liver-Resident Macrophage Necroptosis Orchestrates Type 1 Microbicidal Inflammation and Type-2-Mediated Tissue Repair during Bacterial Infection},
   journal = {Immunity},
   year = {2015},
   volume = {42},
   number = {1},
   pages = {145--158},
   doi = {10.1016/j.immuni.2014.12.020},
   document_type = {Article}
    }

@ARTICLE{Blum201576,
   author = {Blum, D. and Herrera, F. and Francelle, L. and Mendes, T. and Basquin, M. and Obriot, H. and Demeyer, D. and Sergeant, N. and Gerhardt, E. and Brouillet, E. and Bu{\'e}e, L. and Outeiro, T.F.},
   title = {Mutant huntingtin alters Tau phosphorylation and subcellular distribution},
   journal = {Human Molecular Genetics},
   year = {2015},
   volume = {24},
   number = {1},
   pages = {76--85},
   doi = {10.1093/hmg/ddu421},
   art_number = {ddu421},
   document_type = {Article}
    }

@ARTICLE{Boguniewicz2014354,
   author = {Boguniewicz, M. and Leung, D.Y.M.},
   title = {Targeted therapy for allergic diseases: At the intersection of cutting-edge science and clinical practice},
   journal = {Journal of Allergy and Clinical Immunology},
   year = {2014},
   volume = {135},
   number = {2},
   pages = {354--356},
   doi = {10.1016/j.jaci.2014.12.1907},
   document_type = {Review}
    }

@ARTICLE{Bonora2014,
   author = {Bonora, M. and Pinton, P.},
   title = {The mitochondrial permeability transition pore and cancer: Molecular mechanisms involved in cell death},
   journal = {Frontiers in Oncology},
   year = {2014},
   volume = {4},
   number = {NOV},
   doi = {10.3389/fonc.2014.00302},
   art_number = {302},
   document_type = {Review}
    }

@ARTICLE{Bonora20142666,
   author = {Bonora, M. and Bravo-San Pedro, J.M. and Kroemer, G. and Galluzzi, L. and Pinton, P.},
   title = {Novel insights into the mitochondrial permeability transition},
   journal = {Cell Cycle},
   year = {2014},
   volume = {13},
   number = {17},
   pages = {2666--2670},
   doi = {10.4161/15384101.2014.949082},
   document_type = {Review}
    }

@ARTICLE{Bonovas20141841,
   author = {Bonovas, S.},
   title = {Statins: Do they have a potential role in cancer prevention and modifying cancer-related outcomes?},
   journal = {Drugs},
   year = {2014},
   volume = {74},
   number = {16},
   pages = {1841--1848},
   doi = {10.1007/s40265-014-0309-2},
   document_type = {Review}
    }

@ARTICLE{Bordon2013843,
   author = {Bordon, Y.},
   title = {Antibodies: Taking the sting out},
   journal = {Nature Reviews Immunology},
   year = {2013},
   volume = {13},
   number = {12},
   pages = {843},
   doi = {10.1038/nri3568},
   document_type = {Note}
    }

@ARTICLE{Bordt201434,
   author = {Bordt, E.A. and Polster, B.M.},
   title = {NADPH oxidase- and mitochondria-derived reactive oxygen species in proinflammatory microglial activation: A bipartisan affair?},
   journal = {Free Radical Biology and Medicine},
   year = {2014},
   volume = {76},
   pages = {34--46},
   doi = {10.1016/j.freeradbiomed.2014.07.033},
   document_type = {Review}
    }

@ARTICLE{Borkowski20142315,
   author = {Borkowski, A.W. and Gallo, R.L.},
   title = {UVB radiation illuminates the role of TLR3 in the epidermis},
   journal = {Journal of Investigative Dermatology},
   year = {2014},
   volume = {134},
   number = {9},
   pages = {2315--2320},
   doi = {10.1038/jid.2014.167},
   document_type = {Review}
    }

@ARTICLE{Bornstein20141,
   author = {Bornstein, S.R. and Amiel, S.A. and Rubino, F. and Mingrone, G. and Kamvissi, V. and Solimena, M. and Bonifacio, E. and Jones, P. and Schwarz, P. and Birkenfeld, A.L. and Behrens, A. and Barthel, A. and Lechler, R. and Peakman, M.},
   title = {Creating a transcampus in diabetes research between KING's College London and the Technische Universit{\"a}t Dresden: Update on islet biology and transplantation},
   journal = {Hormone and Metabolic Research},
   year = {2014},
   volume = {47},
   number = {1},
   pages = {1--3},
   doi = {10.1055/s-0034-1394453},
   document_type = {Review}
    }

@ARTICLE{Borriello201445,
   author = {Borriello, F. and Granata, F. and Varricchi, G. and Genovese, A. and Triggiani, M. and Marone, G.},
   title = {Immunopharmacological modulation of mast cells},
   journal = {Current Opinion in Pharmacology},
   year = {2014},
   volume = {17},
   number = {1},
   pages = {45--57},
   doi = {10.1016/j.coph.2014.07.002},
   document_type = {Review}
    }

@ARTICLE{Bouchery2014,
   author = {Bouchery, T. and Kyle, R. and Ronchese, F. and Le Gros, G.},
   title = {The differentiation of CD4+ T-helper cell subsets in the context of helminth parasite infection},
   journal = {Frontiers in Immunology},
   year = {2014},
   volume = {5},
   number = {OCT},
   doi = {10.3389/fimmu.2014.00487},
   art_number = {487},
   document_type = {Review}
    }

@ARTICLE{Bougneres2014741,
   author = {Bougn{\`e}res, P.},
   title = {Epigenetic markers of stress, a half-opened door to the unconscious [Les marques {\'e}pig{\'e}n{\'e}tiques du stress, une porte entr'ouverte sur l'inconscient]},
   journal = {Information Psychiatrique},
   year = {2014},
   volume = {90},
   number = {9},
   pages = {741--752},
   doi = {10.1684/ipe.2014.1261},
   document_type = {Article}
    }

@ARTICLE{Boukouaci2014290,
   author = {Boukouaci, W. and Lauden, L. and Siewiera, J. and Dam, N. and Hocine, H.-R. and Khaznadar, Z. and Tamouza, R. and Borlado, L.R. and Charron, D. and Jabrane-Ferrat, N. and Al-Daccak, R.},
   title = {Natural killer cell crosstalk with allogeneic human cardiac-derived stem/progenitor cells controls persistence},
   journal = {Cardiovascular Research},
   year = {2014},
   volume = {104},
   number = {2},
   pages = {290--302},
   doi = {10.1093/cvr/cvu208},
   document_type = {Article}
    }

@ARTICLE{Bourdiec2014644,
   author = {Bourdiec, A. and Akoum, A.},
   title = {Embryo implantation: Role of interleukin 1 family members [L'implantation embryonnaire]},
   journal = {Medecine/Sciences},
   year = {2014},
   volume = {30},
   number = {6-7},
   pages = {644--650},
   doi = {10.1051/medsci/20143006014},
   document_type = {Review}
    }

@ARTICLE{Bourgeois2015149,
   author = {Bourgeois, E.A. and Subramaniam, S. and Cheng, T.-Y. and De Jong, A. and Layre, E. and Ly, D. and Salimi, M. and Legaspi, A. and Modlin, R.L. and Salio, M. and Cerundolo, V. and Moody, D.B. and Ogg, G.},
   title = {Bee venom processes human skin lipids for presentation by CD1a},
   journal = {Journal of Experimental Medicine},
   year = {2015},
   volume = {212},
   number = {2},
   pages = {149--163},
   document_type = {Article}
    }

@ARTICLE{Bourke2015104,
   author = {Bourke, B. and Hussey, S.},
   title = {Chronic infections of the small intestine},
   journal = {Current Opinion in Gastroenterology},
   year = {2015},
   volume = {31},
   number = {2},
   pages = {104--110},
   doi = {10.1097/MOG.0000000000000153},
   document_type = {Review}
    }

@ARTICLE{Boutard2015,
   author = {Boutard, B. and Vankerckhove, S. and Markine-Goriaynoff, N. and Sarlet, M. and Desmecht, D. and McFadden, G. and Vanderplasschen, A. and Gillet, L.},
   title = {The \ensuremath{\alpha}2,3-sialyltransferase encoded by myxoma virus is a virulence factor that contributes to immunosuppression},
   journal = {PLoS ONE},
   year = {2015},
   volume = {10},
   number = {2},
   doi = {10.1371/journal.pone.0118806},
   art_number = {e0118806},
   document_type = {Article}
    }

@ARTICLE{Boutin2015499,
   author = {Boutin, M. and Auray-Blais, C.},
   title = {Metabolomic discovery of novel urinary galabiosylceramide analogs as Fabry disease biomarkers},
   journal = {Journal of the American Society for Mass Spectrometry},
   year = {2015},
   volume = {26},
   number = {3},
   pages = {499--510},
   doi = {10.1007/s13361-014-1060-3},
   document_type = {Article}
    }

@ARTICLE{Bowie2013423,
   author = {Bowie, A.},
   title = {Removing the trex1 safety net: Oxidized dna overcomes immune silencing by exonuclease TREX1},
   journal = {Immunity},
   year = {2013},
   volume = {39},
   number = {3},
   pages = {423--425},
   doi = {10.1016/j.immuni.2013.08.023},
   document_type = {Short Survey}
    }

@ARTICLE{Boyd2014,
   author = {Boyd, A. and Ribeiro, J.M.C. and Nutman, T.B.},
   title = {Human CD117 (cKit)+ innate lymphoid cells have a discrete transcriptional profile at homeostasis and are expanded during filarial infection},
   journal = {PLoS ONE},
   year = {2014},
   volume = {9},
   number = {9},
   doi = {10.1371/journal.pone.0108649},
   art_number = {e108649},
   document_type = {Article}
    }

@ARTICLE{Bozic2015,
   author = {Bozic, I. and Savic, D. and Laketa, D. and Bjelobaba, I. and Milenkovic, I. and Pekovic, S. and Nedeljkovic, N. and Lavrnja, I.},
   title = {Benfotiamine attenuates inflammatory response in LPS stimulated BV-2 microglia},
   journal = {PLoS ONE},
   year = {2015},
   volume = {10},
   number = {2},
   doi = {10.1371/journal.pone.0118372},
   art_number = {e0118372},
   document_type = {Article}
    }

@ARTICLE{Brachs20143206,
   author = {Brachs, S. and Turqueti-Neves, A. and Stein, M. and Reimer, D. and Brachvogel, B. and B{\"o}sl, M. and Winkler, T. and Voehringer, D. and J{\"a}ck, H.-M. and Mielenz, D.},
   title = {Swiprosin-1/EFhd2 limits germinal center responses and humoral type 2 immunity},
   journal = {European Journal of Immunology},
   year = {2014},
   volume = {44},
   number = {11},
   pages = {3206--3219},
   doi = {10.1002/eji.201444479},
   document_type = {Article}
    }

@ARTICLE{Brady2014611,
   author = {Brady, G. and Bowie, A.G.},
   title = {Innate immune activation of NF\ensuremath{\kappa}B and its antagonism by poxviruses},
   journal = {Cytokine and Growth Factor Reviews},
   year = {2014},
   volume = {25},
   number = {5},
   pages = {611--620},
   doi = {10.1016/j.cytogfr.2014.07.004},
   document_type = {Review}
    }

@ARTICLE{Brand201522,
   author = {Brand, M. and Measures, A.M. and Wilson, B.G. and Cortopassi, W.A. and Alexander, R. and H{\"o}ss, M. and Hewings, D.S. and Rooney, T.P.C. and Paton, R.S. and Conway, S.J.},
   title = {Small molecule inhibitors of bromodomain - Acetyl-lysine interactions},
   journal = {ACS Chemical Biology},
   year = {2015},
   volume = {10},
   number = {1},
   pages = {22--39},
   doi = {10.1021/cb500996u},
   document_type = {Review}
    }

@ARTICLE{Brandizzi2014,
   author = {Brandizzi, F. and Frigerio, L. and Howell, S.H. and Sch{\"a}fer, P.},
   title = {Endoplasmic reticulum-shape and function in stress translation},
   journal = {Frontiers in Plant Science},
   year = {2014},
   volume = {5},
   number = {SEP},
   doi = {10.3389/fpls.2014.00425},
   art_number = {425},
   document_type = {Editorial}
    }

@ARTICLE{Brekman2014688,
   author = {Brekman, A. and Walters, M.S. and Tilley, A.E. and Crystal, R.G.},
   title = {FOXJ1 prevents cilia growth inhibition by cigarette smoke in human airway epithelium in vitro},
   journal = {American Journal of Respiratory Cell and Molecular Biology},
   year = {2014},
   volume = {51},
   number = {5},
   pages = {688--700},
   doi = {10.1165/rcmb.2013-0363OC},
   document_type = {Article}
    }

@ARTICLE{Brojatsch2014,
   author = {Brojatsch, J. and Lima Jr., H. and Kar, A.K. and Jacobson, L.S. and Muehlbauer, S.M. and Chandran, K. and Diaz-Griffero, F.},
   title = {A proteolytic cascade controls lysosome rupture and necrotic cell death mediated by lysosome-destabilizing adjuvants},
   journal = {PLoS ONE},
   year = {2014},
   volume = {9},
   number = {6},
   doi = {10.1371/journal.pone.0095032},
   art_number = {e95032},
   document_type = {Article}
    }

@ARTICLE{Brooks2015285,
   author = {Brooks, A.J. and Waters, M.J.},
   title = {Rewriting the mechanism of JAK2 activation},
   journal = {Cell Cycle},
   year = {2015},
   volume = {14},
   number = {3},
   pages = {285--286},
   doi = {10.1080/15384101.2015.1006533},
   document_type = {Editorial}
    }

@ARTICLE{Brown2014,
   author = {Brown, A.O. and Mann, B. and Gao, G. and Hankins, J.S. and Humann, J. and Giardina, J. and Faverio, P. and Restrepo, M.I. and Halade, G.V. and Mortensen, E.M. and Lindsey, M.L. and Hanes, M. and Happel, K.I. and Nelson, S. and Bagby, G.J. and Lorent, J.A. and Cardinal, P. and Granados, R. and Esteban, A. and LeSaux, C.J. and Tuomanen, E.I. and Orihuela, C.J.},
   title = {Streptococcus pneumoniae Translocates into the Myocardium and Forms Unique Microlesions That Disrupt Cardiac Function},
   journal = {PLoS Pathogens},
   year = {2014},
   volume = {10},
   number = {9},
   doi = {10.1371/journal.ppat.1004383},
   document_type = {Article}
    }

@ARTICLE{Browne2015155,
   author = {Browne, E.P.},
   title = {An interleukin-1 beta-encoding retrovirus exhibits enhanced replication in vivo},
   journal = {Journal of Virology},
   year = {2015},
   volume = {89},
   number = {1},
   pages = {155--164},
   doi = {10.1128/JVI.02314-14},
   document_type = {Article}
    }

@ARTICLE{Bruggeman20151,
   author = {Bruggeman, Q. and Raynaud, C. and Benhamed, M. and Delarue, M.},
   title = {To die or not to die? Lessons from lesion mimic mutants},
   journal = {Frontiers in Plant Science},
   year = {2015},
   volume = {6},
   number = {JAN},
   pages = {1--22},
   doi = {10.3389/fpls.2015.00024},
   document_type = {Article}
    }

@ARTICLE{Brulois2014597,
   author = {Brulois, K. and Jung, J.U.},
   title = {Interplay between Kaposi's sarcoma-associated herpesvirus and the innate immune system},
   journal = {Cytokine and Growth Factor Reviews},
   year = {2014},
   volume = {25},
   number = {5},
   pages = {597--609},
   doi = {10.1016/j.cytogfr.2014.06.001},
   document_type = {Review}
    }

@ARTICLE{Brunquell2014,
   author = {Brunquell, J. and Yuan, J. and Erwin, A. and Westerheide, S.D. and Xue, B.},
   title = {DBC1/CCAR2 and CCAR1 are largely disordered proteins that have evolved from one common ancestor},
   journal = {BioMed Research International},
   year = {2014},
   volume = {2014},
   doi = {10.1155/2014/418458},
   art_number = {418458},
   document_type = {Article}
    }

@ARTICLE{Brzozowski20144785,
   author = {Brzozowski, T. and Jaworek, J.},
   title = {Basic and clinical aspects of melatonin in the gastrointestinal tract. New advancements and future perspectives},
   journal = {Current Pharmaceutical Design},
   year = {2014},
   volume = {20},
   number = {30},
   pages = {4785--4787},
   doi = {10.2174/1381612819666131119111201},
   document_type = {Editorial}
    }

@ARTICLE{Buler20143225,
   author = {Buler, M. and Aatsinki, S.-M. and Izzi, V. and Uusimaa, J. and Hakkola, J.},
   title = {SIRT5 is under the control of PGC-1o: And AMPK and is involved in regulation of mitochondrial energy metabolism},
   journal = {FASEB Journal},
   year = {2014},
   volume = {28},
   number = {7},
   pages = {3225--3237},
   doi = {10.1096/fj.13-245241},
   document_type = {Article}
    }

@ARTICLE{Burke20145965,
   author = {Burke, M.C. and Oei, M.S. and Edwards, N.J. and Ostrand-Rosenberg, S. and Fenselau, C.},
   title = {Ubiquitinated proteins in exosomes secreted by myeloid-derived suppressor cells},
   journal = {Journal of Proteome Research},
   year = {2014},
   volume = {13},
   number = {12},
   pages = {5965--5972},
   doi = {10.1021/pr500854x},
   document_type = {Article}
    }

@ARTICLE{Burles2014351,
   author = {Burles, K. and van Buuren, N. and Barry, M.},
   title = {Ectromelia virus encodes a family of Ankyrin/F-box proteins that regulate NF\ensuremath{\kappa}B},
   journal = {Virology},
   year = {2014},
   volume = {468},
   pages = {351--362},
   doi = {10.1016/j.virol.2014.08.030},
   document_type = {Article}
    }

@ARTICLE{Burm2015678,
   author = {Burm, S.M. and Zuiderwijk-Sick, E.A. and T Jong, A.E. and Van Der Putten, C. and Veth, J. and Kondova, I. and Bajramovic, J.J.},
   title = {Inflammasome-induced IL-1\ensuremath{\beta} secretion in microglia is characterized by delayed kinetics and is only partially dependent on inflammatory caspases},
   journal = {Journal of Neuroscience},
   year = {2015},
   volume = {35},
   number = {2},
   pages = {678--687},
   doi = {10.1523/JNEUROSCI.2510-14.2015},
   document_type = {Article}
    }

@ARTICLE{Bush2014v,
   author = {Bush, K.},
   title = {Introduction to antimicrobial therapeutics reviews: Infectious diseases of current and emerging concern},
   journal = {Annals of the New York Academy of Sciences},
   year = {2014},
   volume = {1323},
   number = {1},
   pages = {v--vi},
   doi = {10.1111/nyas.12541},
   document_type = {Article}
    }

@ARTICLE{Byersdorfer2014,
   author = {Byersdorfer, C.A.},
   title = {The role of fatty acid oxidation in the metabolic reprograming of activated T-cells},
   journal = {Frontiers in Immunology},
   year = {2014},
   volume = {5},
   number = {DEC},
   doi = {10.3389/fimmu.2014.00641},
   art_number = {641},
   document_type = {Review}
    }

@ARTICLE{Byrum2015177,
   author = {Byrum, J.N. and Rodgers, W.},
   title = {Membrane-cytoskeleton interactions in cholesterol-dependent domain formation},
   journal = {Essays in Biochemistry},
   year = {2015},
   volume = {57},
   pages = {177--187},
   doi = {10.1042/BSE0570177},
   document_type = {Article}
    }

@ARTICLE{Bystrom2015337,
   author = {Bystrom, L.M. and Rivella, S.},
   title = {Cancer cells with irons in the fire},
   journal = {Free Radical Biology and Medicine},
   year = {2015},
   volume = {79},
   pages = {337--342},
   doi = {10.1016/j.freeradbiomed.2014.04.035},
   document_type = {Review}
    }

@ARTICLE{CabezasCruz2014,
   author = {Cabezas-Cruz, A. and Vald{\'e}s, J.J.},
   title = {Are ticks venomous animals?},
   journal = {Frontiers in Zoology},
   year = {2014},
   volume = {11},
   number = {1},
   doi = {10.1186/1742-9994-11-47},
   art_number = {47},
   document_type = {Article}
    }

@ARTICLE{CabezasCruz2014916,
   author = {Cabezas-Cruz, A. and Vald{\'e}s, J. and De la Fuente, J.},
   title = {Cancer research meets tick vectors for infectious diseases},
   journal = {The Lancet Infectious Diseases},
   year = {2014},
   volume = {14},
   number = {10},
   pages = {916--917},
   doi = {10.1016/S1473-3099(14)70902-8},
   document_type = {Note}
    }

@ARTICLE{Caffrey20151,
   author = {Caffrey, A.K. and Lehmann, M.M. and Zickovich, J.M. and Espinosa, V. and Shepardson, K.M. and Watschke, C.P. and Hilmer, K.M. and Thammahong, A. and Barker, B.M. and Rivera, A. and Cramer, R.A. and Obar, J.J.},
   title = {IL-1\ensuremath{\alpha} Signaling Is Critical for Leukocyte Recruitment after Pulmonary Aspergillus fumigatus Challenge},
   journal = {PLoS Pathogens},
   year = {2015},
   volume = {11},
   number = {1},
   pages = {1--25},
   doi = {10.1371/journal.ppat.1004625},
   art_number = {e1004625},
   document_type = {Article}
    }

@ARTICLE{Cai20142260,
   author = {Cai, K. and Wan, Y. and Wang, Z. and Wang, Y. and Zhao, X. and Bao, X.},
   title = {C5a promotes the proliferation of human nasopharyngeal carcinoma cells through PCAF-mediated STAT3 acetylation},
   journal = {Oncology Reports},
   year = {2014},
   volume = {32},
   number = {5},
   pages = {2260--2266},
   doi = {10.3892/or.2014.3420},
   document_type = {Article}
    }

@ARTICLE{Cai201455,
   author = {Cai, Z. and Jitkaew, S. and Zhao, J. and Chiang, H.-C. and Choksi, S. and Liu, J. and Ward, Y. and Wu, L.-G. and Liu, Z.-G.},
   title = {Plasma membrane translocation of trimerized MLKL protein is required for TNF-induced necroptosis},
   journal = {Nature Cell Biology},
   year = {2014},
   volume = {16},
   number = {1},
   pages = {55--65},
   doi = {10.1038/ncb2883},
   document_type = {Article}
    }

@ARTICLE{Cambier20141497,
   author = {Cambier, C.J. and Falkow, S. and Ramakrishnan, L.},
   title = {Host evasion and exploitation schemes of Mycobacterium tuberculosis},
   journal = {Cell},
   year = {2014},
   volume = {159},
   number = {7},
   pages = {1497--1509},
   doi = {10.1016/j.cell.2014.11.024},
   document_type = {Review}
    }

@ARTICLE{Campbell201414717,
   author = {Campbell, P.D. and Shen, K. and Sapio, M.R. and Glenn, T.D. and Talbot, W.S. and Marlow, F.L.},
   title = {Unique function of Kinesin Kif5A in localization of mitochondria in axons},
   journal = {Journal of Neuroscience},
   year = {2014},
   volume = {34},
   number = {44},
   pages = {14717--14732},
   doi = {10.1523/JNEUROSCI.2770-14.2014},
   document_type = {Article}
    }

@ARTICLE{Campisi20141488,
   author = {Campisi, L. and Cummings, R.J. and Blander, J.M.},
   title = {Death-defining immune responses after apoptosis},
   journal = {American Journal of Transplantation},
   year = {2014},
   volume = {14},
   number = {7},
   pages = {1488--1498},
   doi = {10.1111/ajt.12736},
   document_type = {Review}
    }

@ARTICLE{Campos2015166,
   author = {Campos, A.C. and Brant, F. and Miranda, A.S. and Machado, F.S. and Teixeira, A.L.},
   title = {Cannabidiol increases survival and promotes rescue of cognitive function in a murine model of cerebral malaria},
   journal = {Neuroscience},
   year = {2015},
   volume = {289},
   pages = {166--180},
   doi = {10.1016/j.neuroscience.2014.12.051},
   document_type = {Article}
    }

@ARTICLE{Cao2014,
   author = {Cao, J.},
   title = {The functional role of long non-coding RNAs and epigenetics},
   journal = {Biological Procedures Online},
   year = {2014},
   volume = {16},
   number = {1},
   doi = {10.1186/1480-9222-16-11},
   art_number = {11},
   document_type = {Review}
    }

@ARTICLE{Cao2014,
   author = {Cao, L. and Han, G. and Gu, B. and Yin, H.F.},
   title = {Wild-type mouse models to screen antisense oligonucleotides for exon-skipping efficacy in Duchenne muscular dystrophy},
   journal = {PLoS ONE},
   year = {2014},
   volume = {9},
   number = {11},
   doi = {10.1371/journal.pone.0111079},
   art_number = {e111079},
   document_type = {Article}
    }

@ARTICLE{Cao2014,
   author = {Cao, L. and Kawai, H. and Sasatani, M. and Iizuka, D. and Masuda, Y. and Inaba, T. and Suzuki, K. and Ootsuyama, A. and Umata, T. and Kamiya, K. and Suzuki, F.},
   title = {A novel ATM/TP53/p21-mediated checkpoint only activated by chronic \ensuremath{\gamma}-irradiation},
   journal = {PLoS ONE},
   year = {2014},
   volume = {9},
   number = {8},
   doi = {10.1371/journal.pone.0104279},
   art_number = {e104279},
   document_type = {Article}
    }

@ARTICLE{Cao201410997,
   author = {Cao, C. and Zhao, P. and Li, Z. and Chen, Z. and Huang, Y. and Bai, Y. and Li, X.},
   title = {A DNA-templated synthesis of encoded small molecules by DNA self-assembly},
   journal = {Chemical Communications},
   year = {2014},
   volume = {50},
   number = {75},
   pages = {10997--10999},
   doi = {10.1039/c4cc03380a},
   document_type = {Article}
    }

@ARTICLE{Cao20142530,
   author = {Cao, Z. and Geng, S. and Li, L. and Lu, C.},
   title = {Detecting intracellular translocation of native proteins quantitatively at the single cell level},
   journal = {Chemical Science},
   year = {2014},
   volume = {5},
   number = {6},
   pages = {2530--2535},
   doi = {10.1039/c4sc00578c},
   document_type = {Article}
    }

@ARTICLE{Carlsson2015193,
   author = {Carlsson, S.R. and Simonsen, A.},
   title = {Membrane dynamics in autophagosome biogenesis},
   journal = {Journal of Cell Science},
   year = {2015},
   volume = {128},
   number = {2},
   pages = {193--205},
   doi = {10.1242/jcs.141036},
   document_type = {Note}
    }

@ARTICLE{Carr2014393,
   author = {Carr, P.D. and Ewens, C.L. and Dai, J. and Ollis, D.L. and Murphy, J.M. and Jackson, C.J. and Young, I.G.},
   title = {Crystal structure of the mouse interleukin-3 \ensuremath{\beta}-receptor: Insights into interleukin-3 binding and receptor activation},
   journal = {Biochemical Journal},
   year = {2014},
   volume = {463},
   pages = {393--403},
   doi = {10.1042/BJ20140863},
   document_type = {Article}
    }

@ARTICLE{Carrer201523,
   author = {Carrer, A. and Wellen, K.E.},
   title = {Metabolism and epigenetics: A link cancer cells exploit},
   journal = {Current Opinion in Biotechnology},
   year = {2015},
   volume = {34},
   pages = {23--29},
   doi = {10.1016/j.copbio.2014.11.012},
   document_type = {Review}
    }

@ARTICLE{Carri2015,
   author = {Carr{\`i}, M.T. and Valle, C. and Bozzo, F. and Cozzolino, M.},
   title = {Oxidative stress and mitochondrial damage: Importance in non-SOD1 ALS},
   journal = {Frontiers in Cellular Neuroscience},
   year = {2015},
   volume = {9},
   number = {FEB},
   doi = {10.3389/fncel.2015.00041},
   document_type = {Review}
    }

@ARTICLE{Carroll201414742,
   author = {Carroll, V. and Michel, B.W. and Blecha, J. and Vanbrocklin, H. and Keshari, K. and Wilson, D. and Chang, C.J.},
   title = {A boronate-caged [18F]FLT probe for hydrogen peroxide detection using positron emission tomography},
   journal = {Journal of the American Chemical Society},
   year = {2014},
   volume = {136},
   number = {42},
   pages = {14742--14745},
   doi = {10.1021/ja509198w},
   document_type = {Article}
    }

@ARTICLE{Casalegno2014151,
   author = {Casalegno, J.S. and Bouscambert, M. and Lina, B.},
   title = {Influenza vaccine in situations of emergence [Vaccin antigrippal en situation d'{\'e}mergence]},
   journal = {Virologie},
   year = {2014},
   volume = {18},
   number = {3},
   pages = {151--169},
   doi = {10.1684/vir.2014.0568},
   document_type = {Review}
    }

@ARTICLE{Cascella2014,
   author = {Cascella, R. and Ragazzo, M. and Strafella, C. and Missiroli, F. and Borgiani, P. and Angelucci, F. and Marsella, L.T. and Cusumano, A. and Novelli, G. and Ricci, F. and Giardina, E.},
   title = {Age-Related Macular Degeneration: Insights into Inflammatory Genes},
   journal = {Journal of Ophthalmology},
   year = {2014},
   volume = {2014},
   doi = {10.1155/2014/582842},
   art_number = {582842},
   document_type = {Review}
    }

@ARTICLE{Cashman2014,
   author = {Cashman, S.B. and Marsden, B.D. and Dustin, L.B.},
   title = {The humoral immune response to HCV: Understanding is key to vaccine development},
   journal = {Frontiers in Immunology},
   year = {2014},
   volume = {5},
   number = {NOV},
   doi = {10.3389/fimmu.2014.00550},
   art_number = {550},
   document_type = {Review}
    }

@ARTICLE{Castonguay2015662,
   author = {Castonguay, E. and White, S.A. and Kagansky, A. and St-Cyr, D.J. and Castillo, A.G. and Brugger, C. and White, R. and Bonilla, C. and Spitzer, M. and Earnshaw, W.C. and Schalch, T. and Ekwall, K. and Tyers, M. and Allshire, R.C.},
   title = {Panspecies small-molecule disruptors of heterochromatin-mediated transcriptional gene silencing},
   journal = {Molecular and Cellular Biology},
   year = {2015},
   volume = {35},
   number = {4},
   pages = {662--674},
   doi = {10.1128/MCB.01102-14},
   document_type = {Article}
    }

@ARTICLE{Cavaillon2014,
   author = {Cavaillon, J.-M.},
   title = {Altered immune status of circulating T lymphocytes during sepsis: Children also},
   journal = {Critical Care},
   year = {2014},
   volume = {18},
   number = {4},
   doi = {10.1186/s13054-014-0486-0},
   art_number = {486},
   document_type = {Note}
    }

@ARTICLE{Caviness201414412,
   author = {Caviness, K. and Cicchini, L. and Rak, M. and Umashankar, M. and Goodruma, F.},
   title = {Complex expression of the UL136 gene of human cytomegalovirus results in multiple protein isoforms with unique roles in replication},
   journal = {Journal of Virology},
   year = {2014},
   volume = {88},
   number = {24},
   pages = {14412--14425},
   doi = {10.1128/JVI.02711-14},
   document_type = {Article}
    }

@ARTICLE{Cecil2013657,
   author = {Cecil, D.L. and Park, K.H. and Gad, E. and Childs, J.S. and Higgins, D.M. and Plymate, S.R. and Disis, M.L.},
   title = {T-helper i immunity, specific for the breast cancer antigen insulin-like growth factor-I receptor (IGF-IR), is associated with increased adiposity},
   journal = {Breast Cancer Research and Treatment},
   year = {2013},
   volume = {139},
   number = {3},
   pages = {657--665},
   doi = {10.1007/s10549-013-2577-z},
   document_type = {Article}
    }

@ARTICLE{Cecil20142710,
   author = {Cecil, D.L. and Holt, G.E. and Park, K.H. and Gad, E. and Rastetter, L. and Childs, J. and Higgins, D. and Disis, M.L.},
   title = {Elimination of IL-10-inducing T-helper epitopes from an IGFBP-2 vaccine ensures potent antitumor activity},
   journal = {Cancer Research},
   year = {2014},
   volume = {74},
   number = {10},
   pages = {2710--2718},
   doi = {10.1158/0008-5472.CAN-13-3286},
   document_type = {Article}
    }

@ARTICLE{Cerella201422,
   author = {Cerella, C. and Dicato, M. and Diederich, M.},
   title = {Modulatory roles of glycolytic enzymes in cell death},
   journal = {Biochemical Pharmacology},
   year = {2014},
   volume = {92},
   number = {1},
   pages = {22--30},
   doi = {10.1016/j.bcp.2014.07.005},
   document_type = {Review}
    }

@ARTICLE{Cha2013429,
   author = {Cha, Y.I. and Kim, H.-S.},
   title = {Emerging role of sirtuins on tumorigenesis: Possible link between aging and cancer},
   journal = {BMB Reports},
   year = {2013},
   volume = {46},
   number = {9},
   pages = {429--438},
   doi = {10.5483/BMBRep.2013.46.9.180},
   document_type = {Short Survey}
    }

@ARTICLE{Chai201444811,
   author = {Chai, H. and Li, J. and Yang, L. and Lu, H. and Qi, Z. and Shi, D.},
   title = {Copper-catalyzed tandem N-arylation/condensation: Synthesis of quinazolin-4(3H)-ones from 2-halobenzonitriles and amides},
   journal = {RSC Advances},
   year = {2014},
   volume = {4},
   number = {84},
   pages = {44811--44814},
   doi = {10.1039/c4ra08031a},
   document_type = {Article}
    }

@ARTICLE{Chakraborty2013666,
   author = {Chakraborty, C. and George Priya Doss, C.},
   title = {Sirtuins family-recent development as a drug target for aging, metabolism, and age related diseases},
   journal = {Current Drug Targets},
   year = {2013},
   volume = {14},
   number = {6},
   pages = {666--675},
   doi = {10.2174/1389450111314060008},
   document_type = {Article}
    }

@ARTICLE{Chakraborty20143425,
   author = {Chakraborty, C. and Doss, C.G.P. and Patra, B.C. and Bandyopadhyay, S.},
   title = {DNA barcoding to map the microbial communities: Current advances and future directions},
   journal = {Applied Microbiology and Biotechnology},
   year = {2014},
   volume = {98},
   number = {8},
   pages = {3425--3436},
   doi = {10.1007/s00253-014-5550-9},
   document_type = {Review}
    }

@ARTICLE{Chan2014,
   author = {Chan, C.-H. and Jo, U. and Kohrman, A. and Rezaeian, A.H. and Chou, P.-C. and Logothetis, C. and Lin, H.-K.},
   title = {Posttranslational regulation of Akt in human cancer},
   journal = {Cell and Bioscience},
   year = {2014},
   volume = {4},
   number = {1},
   art_number = {59},
   document_type = {Review}
    }

@ARTICLE{Chang2014201,
   author = {Chang, B.-P. and Wang, D.-S. and Xing, J.-W. and Yang, S.-H. and Chu, Q. and Yu, S.-Y.},
   title = {MiR-200c inhibits metastasis of breast cancer cells by targeting HMGB1},
   journal = {Journal of Huazhong University of Science and Technology - Medical Science},
   year = {2014},
   volume = {34},
   number = {2},
   pages = {201--206},
   doi = {10.1007/s11596-014-1259-3},
   document_type = {Article}
    }

@ARTICLE{Chao2014,
   author = {Chao, Y. and Wong, S.C. and Tan, E.K.},
   title = {Evidence of inflammatory system involvement in Parkinson's disease},
   journal = {BioMed Research International},
   year = {2014},
   volume = {2014},
   doi = {10.1155/2014/308654},
   art_number = {308654},
   document_type = {Article}
    }

@ARTICLE{Chao2015159,
   author = {Chao, P.-Z. and Hsieh, M.-S. and Cheng, C.-W. and Hsu, T.-J. and Lin, Y.-T. and Lai, C.-H. and Liao, C.-C. and Chen, W.-Y. and Leung, T.-K. and Lee, F.-P. and Lin, Y.-F. and Chen, C.-H.},
   title = {Dendritic cells respond to nasopharygeal carcinoma cells through annexin A2-recognizing DC-SIGN},
   journal = {Oncotarget},
   year = {2015},
   volume = {6},
   number = {1},
   pages = {159--170},
   document_type = {Article}
    }

@ARTICLE{Chao2015195,
   author = {Chao, W.-C. and Yen, C.-L. and Wu, Y.-H. and Chen, S.-Y. and Hsieh, C.-Y. and Chang, T.-C. and Ou, H.-Y. and Shieh, C.-C.},
   title = {Increased resistin may suppress reactive oxygen species production and inflammasome activation in type 2 diabetic patients with pulmonary tuberculosis infection},
   journal = {Microbes and Infection},
   year = {2015},
   volume = {17},
   number = {3},
   pages = {195--204},
   doi = {10.1016/j.micinf.2014.11.009},
   document_type = {Article}
    }

@ARTICLE{Chapman2014330,
   author = {Chapman, T.J. and Georas, S.N.},
   title = {Regulatory tone and mucosal immunity in asthma},
   journal = {International Immunopharmacology},
   year = {2014},
   volume = {23},
   number = {1},
   pages = {330--336},
   doi = {10.1016/j.intimp.2014.05.033},
   document_type = {Review}
    }

@ARTICLE{Charles20141,
   author = {Charles, J.F. and Nakamura, M.C.},
   title = {Bone and the innate immune system},
   journal = {Current Osteoporosis Reports},
   year = {2014},
   volume = {12},
   number = {1},
   pages = {1--8},
   doi = {10.1007/s11914-014-0195-2},
   document_type = {Review}
    }

@ARTICLE{Chatterjee2014L668,
   author = {Chatterjee, S. and Nieman, G.F. and Christie, J.D. and Fisher, A.B.},
   title = {Shear stress-related mechanosignaling with lung ischemia: Lessons from basic research can inform lung transplantation},
   journal = {American Journal of Physiology - Lung Cellular and Molecular Physiology},
   year = {2014},
   volume = {307},
   number = {9},
   pages = {L668--L680},
   doi = {10.1152/ajplung.00198.2014},
   document_type = {Article}
    }

@ARTICLE{Chatterjee2014L909,
   author = {Chatterjee, S. and Nieman, G.F. and Christie, J.D. and Fisher, A.B.},
   title = {Re: Response to letter by Dr. M. S. A. Mohamed (Antagonizing reactive oxygen species during lung perfusion)},
   journal = {American Journal of Physiology - Lung Cellular and Molecular Physiology},
   year = {2014},
   volume = {307},
   number = {11},
   pages = {L909},
   doi = {10.1152/ajplung.00310.2014},
   document_type = {Letter}
    }

@ARTICLE{Chaurio2014,
   author = {Chaurio, R.A. and Mu{\~n}oz, L.E. and Mauer{\"o}der, C. and Janko, C. and Harrer, T. and F{\"u}rnrohr, B.G. and Niederweis, M. and Bilyy, R. and Schett, G. and Herrmann, M. and Berens, C.},
   title = {The progression of cell death affects the rejection of allogeneic tumors in immune-competent mice - implications for cancer therapy},
   journal = {Frontiers in Immunology},
   year = {2014},
   volume = {5},
   number = {NOV},
   doi = {10.3389/fimmu.2014.00560},
   art_number = {560},
   document_type = {Article}
    }

@ARTICLE{Chen2014,
   author = {Chen, R. and Kang, R. and Fan, X.-G. and Tang, D.},
   title = {Release and activity of histone in diseases},
   journal = {Cell Death and Disease},
   year = {2014},
   volume = {5},
   number = {8},
   doi = {10.1038/cddis.2014.337},
   art_number = {e1370},
   document_type = {Review}
    }

@ARTICLE{Chen2014,
   author = {Chen, Y. and Fu, L.L. and Wen, X. and Wang, X.Y. and Liu, J. and Cheng, Y. and Huang, J.},
   title = {Sirtuin-3 (SIRT3), a therapeutic target with oncogenic and tumor-suppressive function in cancer},
   journal = {Cell Death and Disease},
   year = {2014},
   volume = {5},
   number = {2},
   doi = {10.1038/cddis.2014.14},
   art_number = {e1047},
   document_type = {Article}
    }

@ARTICLE{Chen2014,
   author = {Chen, Y.-Y. and Chen, J.-C. and Lin, Y.-C. and Kitikiew, S. and Li, H.-F. and Bai, J.-C. and Tseng, K.-C. and Lin, B.-W. and Liu, P.-C. and Shi, Y.-Z. and Kuo, Y.-H. and Chang, Y.-H.},
   title = {Endogenous molecules induced by a Pathogen-Associated Molecular Pattern (PAMP) elicit innate immunity in shrimp},
   journal = {PLoS ONE},
   year = {2014},
   volume = {9},
   number = {12},
   doi = {10.1371/journal.pone.0115232},
   art_number = {e115232},
   document_type = {Article}
    }

@ARTICLE{Chen2014105,
   author = {Chen, X. and Li, W. and Ren, J. and Huang, D. and He, W.-T. and Song, Y. and Yang, C. and Li, W. and Zheng, X. and Chen, P. and Han, J.},
   title = {Translocation of mixed lineage kinase domain-like protein to plasma membrane leads to necrotic cell death},
   journal = {Cell Research},
   year = {2014},
   volume = {24},
   number = {1},
   pages = {105--121},
   doi = {10.1038/cr.2013.171},
   document_type = {Article}
    }

@ARTICLE{Chen2014189,
   author = {Chen, M. and Calin, G.A. and Meng, Q.H.},
   title = {Circulating microRNAs as promising tumor biomarkers},
   journal = {Advances in Clinical Chemistry},
   year = {2014},
   volume = {67},
   pages = {189--214},
   doi = {10.1016/bs.acc.2014.09.007},
   document_type = {Article}
    }

@ARTICLE{Chen2014242,
   author = {Chen, R. and Hollborn, M. and Grosche, A. and Reichenbach, A. and Wiedemann, P. and Bringmann, A. and Kohen, L.},
   title = {Effects of the vegetable polyphenols epigallocatechin-3-gallate, luteolin, apigenin, myricetin, quercetin, and cyanidin in primary cultures of human retinal pigment epithelial cells},
   journal = {Molecular Vision},
   year = {2014},
   volume = {20},
   pages = {242--258},
   document_type = {Article}
    }

@ARTICLE{Chen2014271,
   author = {Chen, R.-C. and Yi, P.-P. and Zhou, R.-R. and Xiao, M.-F. and Huang, Z.-B. and Tang, D.-L. and Huang, Y. and Fan, X.-G.},
   title = {The role of HMGB1-RAGE axis in migration and invasion of hepatocellular carcinoma cell lines},
   journal = {Molecular and Cellular Biochemistry},
   year = {2014},
   volume = {390},
   number = {1-2},
   pages = {271--280},
   doi = {10.1007/s11010-014-1978-6},
   document_type = {Article}
    }

@ARTICLE{Chen2014316,
   author = {Chen, W. and Choi, E.-J. and McDougall, C.M. and Su, H.},
   title = {Brain Arteriovenous Malformation Modeling, Pathogenesis, and Novel Therapeutic Targets},
   journal = {Translational Stroke Research},
   year = {2014},
   volume = {5},
   number = {3},
   pages = {316--329},
   doi = {10.1007/s12975-014-0343-0},
   document_type = {Review}
    }

@ARTICLE{Chen2014339,
   author = {Chen, Z. and Martin, M. and Li, Z. and Shyy, J.Y.-J.},
   title = {Endothelial dysfunction: The role of sterol regulatory element-binding protein-induced NOD-like receptor family pyrin domain-containing protein 3 inflammasome in atherosclerosis},
   journal = {Current Opinion in Lipidology},
   year = {2014},
   volume = {25},
   number = {5},
   pages = {339--349},
   doi = {10.1097/MOL.0000000000000107},
   document_type = {Review}
    }

@ARTICLE{Chen2014364,
   author = {Chen, X. and Hao, B. and Liu, Y. and Dai, D. and Han, G. and Li, Y. and Wu, X. and Zhou, X. and Yue, Z. and Wang, L. and Cao, Y. and Liu, J.},
   title = {The histone deacetylase SIRT6 suppresses the expression of the RNA-binding protein PCBP2 in glioma},
   journal = {Biochemical and Biophysical Research Communications},
   year = {2014},
   volume = {446},
   number = {1},
   pages = {364--369},
   doi = {10.1016/j.bbrc.2014.02.116},
   document_type = {Article}
    }

@ARTICLE{Chen2015,
   author = {Chen, X. and Wales, P. and Quinti, L. and Zuo, F. and Moniot, S. and Herisson, F. and Rauf, N.A. and Wang, H. and Silverman, R.B. and Ayata, C. and Maxwell, M.M. and Steegborn, C. and Schwarzschild, M.A. and Outeiro, T.F. and Kazantsev, A.G.},
   title = {The sirtuin-2 inhibitor AK7 is neuroprotective in models of parkinson's disease but not amyotrophic lateral sclerosis and cerebral ischemia},
   journal = {PLoS ONE},
   year = {2015},
   volume = {10},
   number = {1},
   doi = {10.1371/journal.pone.0116919},
   art_number = {e0116919},
   document_type = {Article}
    }

@ARTICLE{Chen2015232,
   author = {Chen, Z. and Luo, G. and Wang, Q. and Wang, S. and Chi, X. and Huang, Y. and Wei, H. and Wu, B. and Huang, S. and Chen, J.-L.},
   title = {Muscovy duck reovirus infection rapidly activates host innate immune signaling and induces an effective antiviral immune response involving critical interferons},
   journal = {Veterinary Microbiology},
   year = {2015},
   volume = {175},
   number = {2-4},
   pages = {232--243},
   doi = {10.1016/j.vetmic.2014.12.004},
   document_type = {Article}
    }

@ARTICLE{Chen2015396,
   author = {Chen, Y. and Li, X. and Boini, K.M. and Pitzer, A.L. and Gulbins, E. and Zhang, Y. and Li, P.-L.},
   title = {Endothelial Nlrp3 inflammasome activation associated with lysosomal destabilization during coronary arteritis},
   journal = {Biochimica et Biophysica Acta - Molecular Cell Research},
   year = {2015},
   volume = {1853},
   number = {2},
   pages = {396--408},
   doi = {10.1016/j.bbamcr.2014.11.012},
   document_type = {Article}
    }

@ARTICLE{Chen201555,
   author = {Chen, I.-Y. and Ichinohe, T.},
   title = {Response of host inflammasomes to viral infection},
   journal = {Trends in Microbiology},
   year = {2015},
   volume = {23},
   number = {1},
   pages = {55--63},
   doi = {10.1016/j.tim.2014.09.007},
   document_type = {Review}
    }

@ARTICLE{Chen201588,
   author = {Chen, H. and Wu, D. and Ding, X. and Ying, W.},
   title = {SIRT2 is required for lipopolysaccharide-induced activation of BV2 microglia},
   journal = {NeuroReport},
   year = {2015},
   volume = {26},
   number = {2},
   pages = {88--93},
   doi = {10.1097/WNR.0000000000000305},
   document_type = {Article}
    }

@ARTICLE{Chen201592,
   author = {Chen, G. and Cheng, X. and Zhao, M. and Lin, S. and Lu, J. and Kang, J. and Yu, X.},
   title = {RIP1-dependent Bid cleavage mediates TNF\ensuremath{\alpha}-induced but Caspase-3-independent cell death in L929 fibroblastoma cells},
   journal = {Apoptosis},
   year = {2015},
   volume = {20},
   number = {1},
   pages = {92--109},
   doi = {10.1007/s10495-014-1058-0},
   document_type = {Article}
    }

@ARTICLE{Cheng20154162,
   author = {Cheng, X. and Jin, Y. and Sun, T. and Qi, R. and Fan, B. and Li, H.},
   title = {Oxidation- and thermo-responsive poly(N-isopropylacrylamide-co-2-hydroxyethyl acrylate) hydrogels cross-linked via diselenides for controlled drug delivery},
   journal = {RSC Advances},
   year = {2015},
   volume = {5},
   number = {6},
   pages = {4162--4170},
   doi = {10.1039/c4ra13500h},
   document_type = {Article}
    }

@ARTICLE{Cheon2015637,
   author = {Cheon, M.G. and Kim, W. and Choi, M. and Kim, J.-E.},
   title = {AK-1, a specific SIRT2 inhibitor, induces cell cycle arrest by downregulating Snail in HCT116 human colon carcinoma cells},
   journal = {Cancer Letters},
   year = {2015},
   volume = {356},
   number = {2},
   pages = {637--645},
   doi = {10.1016/j.canlet.2014.10.012},
   document_type = {Article}
    }

@ARTICLE{Chiang2014,
   author = {Chiang, C.-K. and Mehta, N. and Patel, A. and Zhang, P. and Ning, Z. and Mayne, J. and Sun, W.Y.L. and Cheng, H.-Y.M. and Figeys, D.},
   title = {The Proteomic Landscape of the Suprachiasmatic Nucleus Clock Reveals Large-Scale Coordination of Key Biological Processes},
   journal = {PLoS Genetics},
   year = {2014},
   volume = {10},
   number = {10},
   doi = {10.1371/journal.pgen.1004695},
   document_type = {Article}
    }

@ARTICLE{Chintala2014505,
   author = {Chintala, S.K. and Putris, N. and Geno, M.},
   title = {Activation of TLR3 promotes the degeneration of retinal ganglion cells by upregulating the protein levels of JNK3},
   journal = {Investigative Ophthalmology and Visual Science},
   year = {2014},
   volume = {56},
   number = {1},
   pages = {505--514},
   doi = {10.1167/iovs.14-15539},
   document_type = {Article}
    }

@ARTICLE{Chiu2014591,
   author = {Chiu, S. and Woodbury-Fari{\~n}a, M.A. and Shad, M.U. and Husni, M. and Copen, J. and Bureau, Y. and Cernovsky, Z. and Hou, J.J. and Raheb, H. and Terpstra, K. and Sanchez, V. and Hategan, A. and Kaushal, M. and Campbell, R.},
   title = {The role of nutrient-based epigenetic changes in buffering against stress, aging, and Alzheimer's disease},
   journal = {Psychiatric Clinics of North America},
   year = {2014},
   volume = {37},
   number = {4},
   pages = {591--623},
   doi = {10.1016/j.psc.2014.09.001},
   document_type = {Review}
    }

@ARTICLE{Cho2014118,
   author = {Cho, Y. and Cavalli, V.},
   title = {HDAC signaling in neuronal development and axon regeneration},
   journal = {Current Opinion in Neurobiology},
   year = {2014},
   volume = {27},
   pages = {118--126},
   doi = {10.1016/j.conb.2014.03.008},
   document_type = {Review}
    }

@ARTICLE{Cho20141401,
   author = {Cho, Y.S.},
   title = {Perspectives on the therapeutic modulation of an alternative cell death, programmed necrosis (Review)},
   journal = {International Journal of Molecular Medicine},
   year = {2014},
   volume = {33},
   number = {6},
   pages = {1401--1406},
   doi = {10.3892/ijmm.2014.1716},
   document_type = {Review}
    }

@ARTICLE{Cho2014167,
   author = {Cho, Y.S. and Park, S.Y.},
   title = {Harnessing of programmed necrosis for fighting against cancers},
   journal = {Biomolecules and Therapeutics},
   year = {2014},
   volume = {22},
   number = {3},
   pages = {167--175},
   doi = {10.4062/biomolther.2014.046},
   document_type = {Review}
    }

@ARTICLE{Choi2014,
   author = {Choi, B.-H. and Ryoo, I.-G. and Kang, H.C. and Kwak, M.-K.},
   title = {The sensitivity of cancer cells to pheophorbide a-based photodynamic therapy is enhanced by NRF2 silencing},
   journal = {PLoS ONE},
   year = {2014},
   volume = {9},
   number = {9},
   doi = {10.1371/journal.pone.0107158},
   art_number = {e107158},
   document_type = {Article}
    }

@ARTICLE{Choi2014222,
   author = {Choi, S.Y.C. and Lin, D. and Gout, P.W. and Collins, C.C. and Xu, Y. and Wang, Y.},
   title = {Lessons from patient-derived xenografts for better in vitro modeling of human cancer},
   journal = {Advanced Drug Delivery Reviews},
   year = {2014},
   volume = {79},
   pages = {222--237},
   doi = {10.1016/j.addr.2014.09.009},
   document_type = {Review}
    }

@ARTICLE{Choudhary2014536,
   author = {Choudhary, C. and Weinert, B.T. and Nishida, Y. and Verdin, E. and Mann, M.},
   title = {The growing landscape of lysine acetylation links metabolism and cell signalling},
   journal = {Nature Reviews Molecular Cell Biology},
   year = {2014},
   volume = {15},
   number = {8},
   pages = {536--550},
   doi = {10.1038/nrm3841},
   document_type = {Review}
    }

@ARTICLE{Christodoulou20136920,
   author = {Christodoulou, M.S. and Sacchetti, A. and Ronchetti, V. and Caufin, S. and Silvani, A. and Lesma, G. and Fontana, G. and Minicone, F. and Riva, B. and Ventura, M. and Lahtela-Kakkonen, M. and Jarho, E. and Zuco, V. and Zunino, F. and Martinet, N. and Dapiaggi, F. and Pieraccini, S. and Sironi, M. and Dalla Via, L. and Gia, O.M. and Passarella, D.},
   title = {Quinazolinecarboline alkaloid evodiamine as scaffold for targeting topoisomerase i and sirtuins},
   journal = {Bioorganic and Medicinal Chemistry},
   year = {2013},
   volume = {21},
   number = {22},
   pages = {6920--6928},
   doi = {10.1016/j.bmc.2013.09.030},
   document_type = {Article}
    }

@ARTICLE{Christodoulou2015766,
   author = {Christodoulou, M.S. and Calogero, F. and Baumann, M. and Garc{\'i}a-Arg{\'a}ez, A.N. and Pieraccini, S. and Sironi, M. and Dapiaggi, F. and Bucci, R. and Broggini, G. and Gazzola, S. and Liekens, S. and Silvani, A. and Lahtela-Kakkonen, M. and Martinet, N. and Nonell-Canals, A. and Santamar{\'i}a-Navarro, E. and Baxendale, I.R. and Dalla Via, L. and Passarella, D.},
   title = {Boehmeriasin A as new lead compound for the inhibition of topoisomerases and SIRT2},
   journal = {European Journal of Medicinal Chemistry},
   year = {2015},
   volume = {92},
   pages = {766--775},
   doi = {10.1016/j.ejmech.2015.01.038},
   document_type = {Article}
    }

@ARTICLE{Christofferson2014129,
   author = {Christofferson, D.E. and Li, Y. and Yuan, J.},
   title = {Control of life-or-death decisions by RIP1 kinase},
   journal = {Annual Review of Physiology},
   year = {2014},
   volume = {76},
   pages = {129--150},
   doi = {10.1146/annurev-physiol-021113-170259},
   document_type = {Review}
    }

@ARTICLE{Chu201434,
   author = {Chu, A.J.},
   title = {Antagonism by bioactive polyphenols against inflammation: A systematic view},
   journal = {Inflammation and Allergy - Drug Targets},
   year = {2014},
   volume = {13},
   number = {1},
   pages = {34--64},
   doi = {10.2174/1871528112666131119211002},
   document_type = {Review}
    }

@ARTICLE{Chuang2015723,
   author = {Chuang, Y.-C. and Chang, C.-H. and Lin, J.-T. and Yang, C.-N.},
   title = {Molecular modelling studies of sirtuin 2 inhibitors using three-dimensional structure-activity relationship analysis and molecular dynamics simulations},
   journal = {Molecular BioSystems},
   year = {2015},
   volume = {11},
   number = {3},
   pages = {723--733},
   doi = {10.1039/c4mb00620h},
   document_type = {Article}
    }

@ARTICLE{Cilfone2014664,
   author = {Cilfone, N.A. and Ford, C.B. and Marino, S. and Mattila, J.T. and Gideon, H.P. and Flynn, J.L. and Kirschner, D.E. and Linderman, J.J.},
   title = {Computational modeling predicts IL-10 control of lesion sterilization by balancing early host immunity-mediated antimicrobial responses with caseation during mycobacterium tuberculosis infection},
   journal = {Journal of Immunology},
   year = {2014},
   volume = {194},
   number = {2},
   pages = {664--677},
   doi = {10.4049/jimmunol.1400734},
   document_type = {Article}
    }

@ARTICLE{Clark20156,
   author = {Clark, E.G. and Bagshaw, S.M.},
   title = {Unnecessary Renal Replacement Therapy for Acute Kidney Injury is Harmful for Renal Recovery},
   journal = {Seminars in Dialysis},
   year = {2015},
   volume = {28},
   number = {1},
   pages = {6--11},
   doi = {10.1111/sdi.12300},
   document_type = {Article}
    }

@ARTICLE{ClarkKnowles2013e82106,
   author = {Clark-Knowles, K.V. and Dewar-Darch, D. and Jardine, K.E. and McBurney, M.W.},
   title = {SIRT1 catalytic activity has little effect on tumor, formation and metastases in a mouse model of breast cancer},
   journal = {PLoS ONE},
   year = {2013},
   volume = {8},
   number = {11},
   doi = {10.1371/journal.pone.0082106},
   art_number = {e82106},
   document_type = {Article}
    }

@ARTICLE{Cliff201588,
   author = {Cliff, J.M. and Kaufmann, S.H.E. and Mcshane, H. and van Helden, P. and O'Garra, A.},
   title = {The human immune response to tuberculosis and its treatment: A view from the blood},
   journal = {Immunological Reviews},
   year = {2015},
   volume = {264},
   number = {1},
   pages = {88--102},
   doi = {10.1111/imr.12269},
   document_type = {Article}
    }

@ARTICLE{Coates201423,
   author = {Coates, T.D.},
   title = {Physiology and pathophysiology of iron in hemoglobin-associated diseases},
   journal = {Free Radical Biology and Medicine},
   year = {2014},
   volume = {72},
   pages = {23--40},
   doi = {10.1016/j.freeradbiomed.2014.03.039},
   document_type = {Review}
    }

@ARTICLE{Cocco201410366,
   author = {Cocco, M. and Garella, D. and Di Stilo, A. and Borretto, E. and Stevanato, L. and Giorgis, M. and Marini, E. and Fantozzi, R. and Miglio, G. and Bertinaria, M.},
   title = {Electrophilic warhead-based design of compounds preventing NLRP3 inflammasome-dependent pyroptosis},
   journal = {Journal of Medicinal Chemistry},
   year = {2014},
   volume = {57},
   number = {24},
   pages = {10366--10382},
   doi = {10.1021/jm501072b},
   document_type = {Article}
    }

@ARTICLE{Coelho20141,
   author = {Coelho, C. and Bocca, A.L. and Casadevall, A.},
   title = {The Tools for Virulence of Cryptococcus neoformans},
   journal = {Advances in Applied Microbiology},
   year = {2014},
   volume = {87},
   pages = {1--41},
   doi = {10.1016/B978-0-12-800261-2.00001-3},
   document_type = {Article}
    }

@ARTICLE{Coffman20141545,
   author = {Coffman, V.C. and Wu, J.-Q.},
   title = {Every laboratory with a fluorescence microscope should consider counting molecules},
   journal = {Molecular Biology of the Cell},
   year = {2014},
   volume = {25},
   number = {10},
   pages = {1545--1548},
   doi = {10.1091/mbc.E13-05-0249},
   document_type = {Review}
    }

@ARTICLE{Cohen20142383,
   author = {Cohen, P.},
   title = {The TLR and IL-1 signalling network at a glance},
   journal = {Journal of Cell Science},
   year = {2014},
   volume = {127},
   number = {11},
   pages = {2383--2390},
   doi = {10.1242/jcs.149831},
   document_type = {Article}
    }

@ARTICLE{Cohen2014651,
   author = {Cohen, Y. and Stern-Ginossar, N.},
   title = {Manipulation of host pathways by human cytomegalovirus: Insights from genome-wide studies},
   journal = {Seminars in Immunopathology},
   year = {2014},
   volume = {36},
   number = {6},
   pages = {651--658},
   doi = {10.1007/s00281-014-0443-7},
   document_type = {Article}
    }

@ARTICLE{Cole2014125,
   author = {Cole, J. and Aberdein, J. and Jubrail, J. and Dockrell, D.H.},
   title = {The Role of Macrophages in the Innate Immune Response to Streptococcus pneumoniae and Staphylococcus aureus. Mechanisms and Contrasts},
   journal = {Advances in Microbial Physiology},
   year = {2014},
   volume = {65},
   pages = {125--202},
   doi = {10.1016/bs.ampbs.2014.08.004},
   document_type = {Article}
    }

@ARTICLE{Colmone2014,
   author = {Colmone, A.},
   title = {Diabetes drug treats TB},
   journal = {Science Signaling},
   year = {2014},
   volume = {7},
   number = {353},
   doi = {10.1126/scisignal.aaa3448},
   art_number = {ec331},
   document_type = {Note}
    }

@ARTICLE{Colonna2014459,
   author = {Colonna, L. and Lood, C. and Elkon, K.B.},
   title = {Beyond apoptosis in lupus},
   journal = {Current Opinion in Rheumatology},
   year = {2014},
   volume = {26},
   number = {5},
   pages = {459--466},
   doi = {10.1097/BOR.0000000000000083},
   document_type = {Review}
    }

@ARTICLE{Colton201493,
   author = {Colton, C.K.},
   title = {Oxygen supply to encapsulated therapeutic cells},
   journal = {Advanced Drug Delivery Reviews},
   year = {2014},
   volume = {67-68},
   pages = {93--110},
   doi = {10.1016/j.addr.2014.02.007},
   document_type = {Review}
    }

@ARTICLE{Comer201591,
   author = {Comer, B.S. and Ba, M. and Singer, C.A. and Gerthoffer, W.T.},
   title = {Epigenetic targets for novel therapies of lung diseases},
   journal = {Pharmacology and Therapeutics},
   year = {2015},
   volume = {147},
   pages = {91--110},
   doi = {10.1016/j.pharmthera.2014.11.006},
   document_type = {Review}
    }

@ARTICLE{Cook2014,
   author = {Cook, C. and Stankowski, J.N. and Carlomagno, Y. and Stetler, C. and Petrucelli, L.},
   title = {Acetylation: A new key to unlock tau's role in neurodegeneration},
   journal = {Alzheimer's Research and Therapy},
   year = {2014},
   volume = {6},
   number = {3},
   doi = {10.1186/alzrt259},
   art_number = {29},
   document_type = {Review}
    }

@ARTICLE{Cooper2015349,
   author = {Cooper, J.D. and Brooks, H.R.E. and Nelvagal, H.R.},
   title = {Quantifying storage material accumulation in tissue sections},
   journal = {Methods in Cell Biology},
   year = {2015},
   volume = {126},
   pages = {349--356},
   doi = {10.1016/bs.mcb.2014.11.010},
   document_type = {Article}
    }

@ARTICLE{Coppede2014,
   author = {Copped{\`e}, F.},
   title = {The potential of epigenetic therapies in neurodegenerative diseases},
   journal = {Frontiers in Genetics},
   year = {2014},
   volume = {5},
   number = {JUL},
   doi = {10.3389/fgene.2014.00220},
   art_number = {Article 220},
   document_type = {Article}
    }

@ARTICLE{Corn2014297,
   author = {Corn, J.E. and Vucic, D.},
   title = {Ubiquitin in inflammation: The right linkage makes all the difference},
   journal = {Nature Structural and Molecular Biology},
   year = {2014},
   volume = {21},
   number = {4},
   pages = {297--300},
   doi = {10.1038/nsmb.2808},
   document_type = {Review}
    }

@ARTICLE{Cortez201571,
   author = {Cortez, V.S. and Robinette, M.L. and Colonna, M.},
   title = {Innate lymphoid cells: New insights into function and development},
   journal = {Current Opinion in Immunology},
   year = {2015},
   volume = {32},
   pages = {71--77},
   doi = {10.1016/j.coi.2015.01.004},
   document_type = {Review}
    }

@ARTICLE{Costas201470,
   author = {Costas, B. and Couto, A. and Azeredo, R. and Machado, M. and Krogdahl, A. and Oliva-Teles, A.},
   title = {Gilthead seabream (Sparus aurata) immune responses are modulated after feeding with purified antinutrients},
   journal = {Fish and Shellfish Immunology},
   year = {2014},
   volume = {41},
   number = {1},
   pages = {70--79},
   doi = {10.1016/j.fsi.2014.05.032},
   document_type = {Article}
    }

@ARTICLE{Cotter20145175,
   author = {Cotter, D.G. and Ercal, B. and Huang, X. and Leid, J.M. and D'Avignon, D.A. and Graham, M.J. and Dietzen, D.J. and Brunt, E.M. and Patti, G.J. and Crawford, P.A.},
   title = {Ketogenesis prevents diet-induced fatty liver injury and hyperglycemia},
   journal = {Journal of Clinical Investigation},
   year = {2014},
   volume = {124},
   number = {12},
   pages = {5175--5190},
   doi = {10.1172/JCI76388},
   document_type = {Article}
    }

@ARTICLE{Creagh2014631,
   author = {Creagh, E.M.},
   title = {Caspase crosstalk: Integration of apoptotic and innate immune signalling pathways},
   journal = {Trends in Immunology},
   year = {2014},
   volume = {35},
   number = {12},
   pages = {631--640},
   doi = {10.1016/j.it.2014.10.004},
   document_type = {Review}
    }

@ARTICLE{Crystal20141355,
   author = {Crystal, R.G.},
   title = {Airway basal cells: The "smoking gun" of chronic obstructive pulmonary disease},
   journal = {American Journal of Respiratory and Critical Care Medicine},
   year = {2014},
   volume = {190},
   number = {12},
   pages = {1355--1362},
   doi = {10.1164/rccm.201408-1492PP},
   document_type = {Review}
    }

@ARTICLE{Cuenca2014,
   author = {Cuenca, N. and Fern{\'a}ndez-S{\'a}nchez, L. and Sauv{\'e}, Y. and Segura, F.J. and Mart{\'i}nez-Navarrete, G. and Tamarit, J.M. and Fuentes-Broto, L. and Sanchez-Cano, A. and Pinilla, I.},
   title = {Correlation between SD-OCT, immunocytochemistry and functional findings in an animal model of retinal degeneration},
   journal = {Frontiers in Neuroanatomy},
   year = {2014},
   volume = {8},
   number = {DEC},
   doi = {10.3389/fnana.2014.00151},
   art_number = {151},
   document_type = {Article}
    }

@ARTICLE{Cuenca201417,
   author = {Cuenca, N. and Fern{\'a}ndez-S{\'a}nchez, L. and Campello, L. and Maneu, V. and De la Villa, P. and Lax, P. and Pinilla, I.},
   title = {Cellular responses following retinal injuries and therapeutic approaches for neurodegenerative diseases},
   journal = {Progress in Retinal and Eye Research},
   year = {2014},
   volume = {43},
   pages = {17--75},
   doi = {10.1016/j.preteyeres.2014.07.001},
   document_type = {Review}
    }

@ARTICLE{Cui20148340,
   author = {Cui, H. and Kamal, Z. and Ai, T. and Xu, Y. and More, S.S. and Wilson, D.J. and Chen, L.},
   title = {Discovery of potent and selective sirtuin 2 (SIRT2) inhibitors using a fragment-based approach},
   journal = {Journal of Medicinal Chemistry},
   year = {2014},
   volume = {57},
   number = {20},
   pages = {8340--8357},
   doi = {10.1021/jm500777s},
   document_type = {Article}
    }

@ARTICLE{Cui20149661,
   author = {Cui, X.-B. and Peng, H. and Li, S. and Li, T.-T. and Liu, C.-X. and Zhang, S.-M. and Jin, T.-T. and Hu, J.-M. and Jiang, J.-F. and Liang, W.-H. and Li, N. and Li, L. and Chen, Y.-Z. and Li, F.},
   title = {Prognostic value of PLCE1 expression in upper gastrointestinal cancer: A systematic review and meta-analysis},
   journal = {Asian Pacific Journal of Cancer Prevention},
   year = {2014},
   volume = {15},
   number = {22},
   pages = {9661--9666},
   doi = {10.7314/APJCP.2014.15.22.9661},
   document_type = {Article}
    }

@ARTICLE{Curci2014,
   author = {Curci, A. and Mele, A. and Camerino, G.M. and Dinardo, M.M. and Tricarico, D.},
   title = {The large conductance Ca2+ -activated K+ (BKCa) channel regulates cell proliferation in SH-SY5Y neuroblastoma cells by activating the staurosporine-sensitive protein kinases},
   journal = {Frontiers in Physiology},
   year = {2014},
   volume = {5},
   number = {DEC},
   doi = {10.3389/fphys.2014.00476},
   art_number = {476},
   document_type = {Article}
    }

@ARTICLE{Currais201530,
   author = {Currais, A.},
   title = {Ageing and inflammation - A central role for mitochondria in brain health and disease},
   journal = {Ageing Research Reviews},
   year = {2015},
   volume = {21},
   pages = {30--42},
   doi = {10.1016/j.arr.2015.02.001},
   document_type = {Review}
    }

@ARTICLE{Cusimano20151707,
   author = {Cusimano, A. and Puleio, R. and D'Alessandro, N. and Loria, G.R. and McCubrey, J.A. and Montalto, G. and Cervello, M.},
   title = {Cytotoxic activity of the novel small molecule AKT inhibitor SC66 in hepatocellular carcinoma cells},
   journal = {Oncotarget},
   year = {2015},
   volume = {6},
   number = {3},
   pages = {1707--1722},
   document_type = {Article}
    }

@ARTICLE{Czarny20152641,
   author = {Czarny, P. and Pawlowska, E. and Bialkowska-Warzecha, J. and Kaarniranta, K. and Blasiak, J.},
   title = {Autophagy in DNA damage response},
   journal = {International Journal of Molecular Sciences},
   year = {2015},
   volume = {16},
   number = {2},
   pages = {2641--2662},
   doi = {10.3390/ijms16022641},
   document_type = {Review}
    }

@ARTICLE{DalPra2014353,
   author = {Dal Pr{\`a}, I. and Chiarini, A. and Pacchiana, R. and Gardenal, E. and Chakravarthy, B. and Whitfield, J.F. and Armato, U.},
   title = {Calcium-sensing receptors of human astrocyte-neuron teams: Amyloid-\ensuremath{\beta}-driven mediators and therapeutic targets of Alzheimer's disease},
   journal = {Current Neuropharmacology},
   year = {2014},
   volume = {12},
   number = {4},
   pages = {353--364},
   document_type = {Article}
    }

@ARTICLE{Dale20151,
   author = {Dale, D.C.},
   title = {Intersections of hematology, immunology, dermatology and infectious diseases},
   journal = {Current Opinion in Hematology},
   year = {2015},
   volume = {22},
   number = {1},
   pages = {1--2},
   doi = {10.1097/MOH.0000000000000106},
   document_type = {Editorial}
    }

@ARTICLE{Dalessandri2014,
   author = {Dalessandri, T. and Strid, J.},
   title = {Beneficial autoimmunity at body surfaces - immune surveillance and rapid type 2 immunity regulate tissue homeostasis and cancer},
   journal = {Frontiers in Immunology},
   year = {2014},
   volume = {5},
   number = {JUL},
   doi = {10.3389/fimmu.2014.00347},
   art_number = {Article 347},
   document_type = {Review}
    }

@ARTICLE{Dambuza201521,
   author = {Dambuza, I.M. and Brown, G.D.},
   title = {C-type lectins in immunity: Recent developments},
   journal = {Current Opinion in Immunology},
   year = {2015},
   volume = {32},
   pages = {21--27},
   doi = {10.1016/j.coi.2014.12.002},
   document_type = {Review}
    }

@ARTICLE{Dammak20142870,
   author = {Dammak, L. and Kammoun, M. and Ammar, H. and Abid, S. and Gharbi, R.E.},
   title = {Synthesis of 2-amino-4-(2-hydroxynaphthyl)-4H-chromene-3-carbonitriles by Michael addition and their transformaion into new pentacyclic compounds},
   journal = {Synthetic Communications},
   year = {2014},
   volume = {44},
   number = {19},
   pages = {2870--2878},
   doi = {10.1080/00397911.2014.924142},
   document_type = {Article}
    }

@ARTICLE{Dammann2014376,
   author = {Dammann, O. and Leviton, A.},
   title = {Intermittent or sustained systemic inflammation and the preterm brain},
   journal = {Pediatric Research},
   year = {2014},
   volume = {75},
   number = {3},
   pages = {376--380},
   doi = {10.1038/pr.2013.238},
   document_type = {Article}
    }

@ARTICLE{Dang2014,
   author = {Dang, Y. and Lachance, C. and Wang, Y. and Gagnon, C.A. and Savard, C. and Segura, M. and Grenier, D. and Gottschalk, M.},
   title = {Transcriptional approach to study porcine tracheal epithelial cells individually or dually infected with swine influenza virus and Streptococcus suis},
   journal = {BMC Veterinary Research},
   year = {2014},
   volume = {10},
   doi = {10.1186/1746-6148-10-86},
   art_number = {86},
   document_type = {Article}
    }

@ARTICLE{Darras20144867,
   author = {Darras, F.H. and Wehle, S. and Huang, G. and Sotriffer, C.A. and Decker, M.},
   title = {Amine substitution of quinazolinones leads to selective nanomolar AChE inhibitors with 'inverted' binding mode},
   journal = {Bioorganic and Medicinal Chemistry},
   year = {2014},
   volume = {22},
   number = {17},
   pages = {4867--4881},
   doi = {10.1016/j.bmc.2014.06.045},
   document_type = {Article}
    }

@ARTICLE{Davidson20142301,
   author = {Davidson, J.M.},
   title = {Proteomic revelations},
   journal = {Journal of Investigative Dermatology},
   year = {2014},
   volume = {134},
   number = {9},
   pages = {2301--2302},
   doi = {10.1038/jid.2014.242},
   document_type = {Review}
    }

@ARTICLE{Davies2014S244,
   author = {Davies, D.E.},
   title = {Epithelial barrier function and immunity in asthma},
   journal = {Annals of the American Thoracic Society},
   year = {2014},
   volume = {11},
   pages = {S244--S255},
   doi = {10.1513/AnnalsATS.201407-304AW},
   document_type = {Article}
    }

@ARTICLE{Davoine2014,
   author = {Davoine, F. and Lacy, P.},
   title = {Eosinophil cytokines, chemokines, and growth factors: Emerging roles in immunity},
   journal = {Frontiers in Immunology},
   year = {2014},
   volume = {5},
   number = {NOV},
   doi = {10.3389/fimmu.2014.00570},
   art_number = {570},
   document_type = {Review}
    }

@ARTICLE{Day20142011,
   author = {Day, R.M. and Snow, A.L. and Panganiban, R.A.M.},
   title = {Radiation-induced accelerated senescence: A fate worse than death?},
   journal = {Cell Cycle},
   year = {2014},
   volume = {13},
   number = {13},
   pages = {2011--2012},
   doi = {10.4161/cc.29457},
   document_type = {Editorial}
    }

@ARTICLE{DeLoor2014415,
   author = {De Loor, J. and Gevaert, K. and Hoste, E. and Meyer, E.},
   title = {How has urinary proteomics contributed to the discovery of early biomarkers of acute kidney injury?},
   journal = {Expert Review of Proteomics},
   year = {2014},
   volume = {11},
   number = {4},
   pages = {415--424},
   doi = {10.1586/14789450.2014.932252},
   document_type = {Article}
    }

@ARTICLE{DeMiguel20141,
   author = {De Miguel, C. and Rudemiller, N.P. and Abais, J.M. and Mattson, D.L.},
   title = {Inflammation and Hypertension: New Understandings and Potential Therapeutic Targets},
   journal = {Current Hypertension Reports},
   year = {2014},
   volume = {17},
   number = {1},
   pages = {1--10},
   doi = {10.1007/s11906-014-0507-z},
   document_type = {Review}
    }

@ARTICLE{DeOliveira2014451,
   author = {De Oliveira, G.P. and Maximino, J.R. and Maschietto, M. and Zanoteli, E. and Puga, R.D. and Lima, L. and Carraro, D.M. and Chadi, G.},
   title = {Early gene expression changes in skeletal muscle from SOD1G93A amyotrophic lateral sclerosis animal model},
   journal = {Cellular and Molecular Neurobiology},
   year = {2014},
   volume = {34},
   number = {3},
   pages = {451--462},
   doi = {10.1007/s10571-014-0029-x},
   document_type = {Article}
    }

@ARTICLE{DeOliveira201477,
   author = {De Oliveira, G.M.T. and Kist, L.W. and Pereira, T.C.B. and Bortolotto, J.W. and Paquete, F.L. and De Oliveira, E.M.N. and Leite, C.E. and Bonan, C.D. and De Souza Basso, N.R. and Papaleo, R.M. and Bogo, M.R.},
   title = {Transient modulation of acetylcholinesterase activity caused by exposure to dextran-coated iron oxide nanoparticles in brain of adult zebrafish},
   journal = {Comparative Biochemistry and Physiology Part - C: Toxicology and Pharmacology},
   year = {2014},
   volume = {162},
   number = {1},
   pages = {77--84},
   doi = {10.1016/j.cbpc.2014.03.010},
   document_type = {Article}
    }

@ARTICLE{DeOliveiraDias2015519,
   author = {De Oliveira Dias, R. and Dos Santos Machado, L. and Migliolo, L. and Franco, O.L.},
   title = {Insights into animal and plant lectins with antimicrobial activities},
   journal = {Molecules},
   year = {2015},
   volume = {20},
   number = {1},
   pages = {519--541},
   doi = {10.3390/molecules20010519},
   document_type = {Review}
    }

@ARTICLE{DeSouzaBonfimMendonca2014,
   author = {De Souza Bonfim-Mendon{\cc}a, P. and Ratti, B.A. and Da Silva Ribeiro Godoy, J. and Negri, M. and De Lima, N.C.A. and Fiorini, A. and Hatanaka, E. and Consolaro, M.E.L. and De Oliveira Silva, S. and Svidzinski, T.I.E.},
   title = {\ensuremath{\beta}-Glucan induces reactive oxygen species production in human neutrophils to improve the killing of Candida albicans and Candida glabrata isolates from vulvovaginal candidiasis},
   journal = {PLoS ONE},
   year = {2014},
   volume = {9},
   number = {9},
   doi = {10.1371/journal.pone.0107805},
   art_number = {e107805},
   document_type = {Article}
    }

@ARTICLE{DeVos201415,
   author = {De Vos, P. and Lazarjani, H.A. and Poncelet, D. and Faas, M.M.},
   title = {Polymers in cell encapsulation from an enveloped cell perspective},
   journal = {Advanced Drug Delivery Reviews},
   year = {2014},
   volume = {67-68},
   pages = {15--34},
   doi = {10.1016/j.addr.2013.11.005},
   document_type = {Review}
    }

@ARTICLE{DeVries2014L240,
   author = {de Vries, M. and Heijink, I.H. and Gras, R. and den Boef, L.E. and Reinders-Luinge, M. and Pouwels, S.D. and Hylkema, M.N. and van der Toorn, M. and Brouwer, U. and van Oosterhout, A.J.M. and Nawijn, M.C.},
   title = {Pim1 kinase protects airway epithelial cells from cigarette smoke-induced damage and airway inflammation},
   journal = {American Journal of Physiology - Lung Cellular and Molecular Physiology},
   year = {2014},
   volume = {307},
   number = {3},
   pages = {L240--L251},
   doi = {10.1152/ajplung.00156.2013},
   document_type = {Article}
    }

@ARTICLE{Degterev20141,
   author = {Degterev, A. and Zhou, W. and Maki, J.L. and Yuan, J.},
   title = {Assays for Necroptosis and activity of RIP kinases},
   journal = {Methods in Enzymology},
   year = {2014},
   volume = {545},
   pages = {1--33},
   doi = {10.1016/B978-0-12-801430-1.00001-9},
   document_type = {Article}
    }

@ARTICLE{Demetrius2014543,
   author = {Demetrius, L. and Fraifeld, V.E.},
   title = {Age-related diseases: common or diverse pathways?},
   journal = {Biogerontology},
   year = {2014},
   volume = {15},
   number = {6},
   pages = {543--545},
   doi = {10.1007/s10522-014-9543-y},
   document_type = {Editorial}
    }

@ARTICLE{Denbigh2015137,
   author = {Denbigh, J.L. and Lockyer, N.P.},
   title = {ToF-SIMS as a tool for profiling lipids in cancer and other diseases},
   journal = {Materials Science and Technology (United Kingdom)},
   year = {2015},
   volume = {31},
   number = {2},
   pages = {137--147},
   doi = {10.1179/1743284714Y.0000000648},
   document_type = {Article}
    }

@ARTICLE{Deng2014482,
   author = {Deng, Y. and Tsao, B.P.},
   title = {Advances in lupus genetics and epigenetics},
   journal = {Current Opinion in Rheumatology},
   year = {2014},
   volume = {26},
   number = {5},
   pages = {482--492},
   doi = {10.1097/BOR.0000000000000086},
   document_type = {Review}
    }

@ARTICLE{Denton201535,
   author = {Denton, D. and Xu, T. and Kumar, S.},
   title = {Autophagy as a pro-death pathway},
   journal = {Immunology and Cell Biology},
   year = {2015},
   volume = {93},
   number = {1},
   pages = {35--42},
   doi = {10.1038/icb.2014.85},
   document_type = {Review}
    }

@ARTICLE{Desforges2014145,
   author = {Desforges, M. and Le Coupanec, A. and Stodola, J.K. and Meessen-Pinard, M. and Talbot, P.J.},
   title = {Human coronaviruses: Viral and cellular factors involved in neuroinvasiveness and neuropathogenesis},
   journal = {Virus Research},
   year = {2014},
   volume = {194},
   pages = {145--158},
   doi = {10.1016/j.virusres.2014.09.011},
   document_type = {Review}
    }

@ARTICLE{Desforges20145,
   author = {Desforges, M. and Le Coupanec, A. and Brison, {\'E}. and Meessen-Pinard, M. and Talbot, P.J.},
   title = {Human respiratory coronaviruses: Neuroinvasive, neurotropic and potentially neurovirulent pathogens [Coronavirus humains respiratoires neuro-invasifs et neurotropes: Agents neurovirulents potentiels]},
   journal = {Virologie},
   year = {2014},
   volume = {18},
   number = {1},
   pages = {5--16},
   doi = {10.1684/vir.2014.0544},
   document_type = {Review}
    }

@ARTICLE{DeyRao201590,
   author = {Dey-Rao, R. and Sinha, A.A.},
   title = {Genome-wide transcriptional profiling of chronic cutaneous lupus erythematosus (CCLE) peripheral blood identifies systemic alterations relevant to the skin manifestation},
   journal = {Genomics},
   year = {2015},
   volume = {105},
   number = {2},
   pages = {90--100},
   doi = {10.1016/j.ygeno.2014.11.004},
   document_type = {Article}
    }

@ARTICLE{Dhanak201458,
   author = {Dhanak, D. and Jackson, P.},
   title = {Development and classes of epigenetic drugs for cancer},
   journal = {Biochemical and Biophysical Research Communications},
   year = {2014},
   volume = {455},
   number = {1-2},
   pages = {58--69},
   doi = {10.1016/j.bbrc.2014.07.006},
   document_type = {Review}
    }

@ARTICLE{DhenninDuthille2014103,
   author = {Dhennin-Duthille, I. and Gautier, M. and Korichneva, I. and Ouadid-Ahidouch, H.},
   title = {TRPM7 involvement in cancer: A potential prognostic factor},
   journal = {Magnesium Research},
   year = {2014},
   volume = {27},
   number = {3},
   pages = {103--112},
   doi = {10.1684/mrh.2014.0367},
   document_type = {Article}
    }

@ARTICLE{DiFruscia201469,
   author = {Di Fruscia, P. and Zacharioudakis, E. and Liu, C. and Moniot, S. and Laohasinnarong, S. and Khongkow, M. and Harrison, I.F. and Koltsida, K. and Reynolds, C.R. and Schmidtkunz, K. and Jung, M. and Chapman, K.L. and Steegborn, C. and Dexter, D.T. and Sternberg, M.J.E. and Lam, E.W.-F. and Fuchter, M.J.},
   title = {The discovery of a highly selective 5,6,7,8-Tetrahydrobenzo[4,5]thieno[2,3-d]pyrimidin-4(3H)-one SIRT2 Inhibitor that is Neuroprotective in an in vitro Parkinson's Disease Model},
   journal = {ChemMedChem},
   year = {2014},
   volume = {10},
   number = {1},
   pages = {69--82},
   doi = {10.1002/cmdc.201402431},
   document_type = {Article}
    }

@ARTICLE{DiPaolo20131840,
   author = {DiPaolo, N.C. and Doronin, K. and Baldwin, L.K. and Papayannopoulou, T. and Shayakhmetov, D.M.},
   title = {The Transcription Factor IRF3 Triggers "Defensive Suicide" Necrosis in Response to Viral and Bacterial Pathogens},
   journal = {Cell Reports},
   year = {2013},
   volume = {3},
   number = {6},
   pages = {1840--1846},
   doi = {10.1016/j.celrep.2013.05.025},
   document_type = {Article}
    }

@ARTICLE{DiPaolo2014,
   author = {Di Paolo, N.C. and Baldwin, L.K. and Irons, E.E. and Papayannopoulou, T. and Tomlinson, S. and Shayakhmetov, D.M.},
   title = {IL-1\ensuremath{\alpha} and Complement Cooperate in Triggering Local Neutrophilic Inflammation in Response to Adenovirus and Eliminating Virus-Containing Cells},
   journal = {PLoS Pathogens},
   year = {2014},
   volume = {10},
   number = {3},
   doi = {10.1371/journal.ppat.1004035},
   art_number = {e1004035},
   document_type = {Article}
    }

@ARTICLE{Dickman2013,
   author = {Dickman, M.B. and de Figueiredo, P.},
   title = {Death Be Not Proud-Cell Death Control in Plant Fungal Interactions},
   journal = {PLoS Pathogens},
   year = {2013},
   volume = {9},
   number = {9},
   doi = {10.1371/journal.ppat.1003542},
   art_number = {e1003542},
   document_type = {Article}
    }

@ARTICLE{Diefenbach2015222,
   author = {Diefenbach, A.},
   title = {Profiling the diversity of innate lymphoid cells},
   journal = {Nature Immunology},
   year = {2015},
   volume = {16},
   number = {3},
   pages = {222--224},
   doi = {10.1038/ni.3107},
   document_type = {Note}
    }

@ARTICLE{Dillon20141189,
   author = {Dillon, C.P. and Weinlich, R. and Rodriguez, D.A. and Cripps, J.G. and Quarato, G. and Gurung, P. and Verbist, K.C. and Brewer, T.L. and Llambi, F. and Gong, Y.-N. and Janke, L.J. and Kelliher, M.A. and Kanneganti, T.-D. and Green, D.R.},
   title = {RIPK1 blocks early postnatal lethality mediated by caspase-8 and RIPK3},
   journal = {Cell},
   year = {2014},
   volume = {157},
   number = {5},
   pages = {1189--1202},
   doi = {10.1016/j.cell.2014.04.018},
   document_type = {Article}
    }

@ARTICLE{Dimauro20147269,
   author = {Dimauro, M.A. and Nandi, S.K. and Raghavan, C.T. and Kar, R.K. and Wang, B. and Bhunia, A. and Nagaraj, R.H. and Biswas, A.},
   title = {Acetylation of Gly1 and Lys2 promotes aggregation of human \ensuremath{\gamma}d-crystallin},
   journal = {Biochemistry},
   year = {2014},
   volume = {53},
   number = {46},
   pages = {7269--7282},
   doi = {10.1021/bi501004y},
   document_type = {Article}
    }

@ARTICLE{Ding20141701,
   author = {Ding, D.},
   title = {Endovascular approaches for morphologically unfavorable intracranial aneurysms: Adjunctive coiling techniques versus flow diversion},
   journal = {Acta Neurochirurgica},
   year = {2014},
   volume = {156},
   number = {9},
   pages = {1701--1702},
   doi = {10.1007/s00701-014-2144-3},
   document_type = {Letter}
    }

@ARTICLE{Ding20142121,
   author = {Ding, D.},
   title = {Defining the optimal target for endovascular flow diversion using intracranial aneurysm and parent vessel morphometry},
   journal = {Acta Neurochirurgica},
   year = {2014},
   volume = {156},
   number = {11},
   pages = {2121--2123},
   doi = {10.1007/s00701-014-2237-z},
   document_type = {Letter}
    }

@ARTICLE{Ding2014240,
   author = {Ding, D. and Starke, R.M.},
   title = {Effect of bioactive coils on endovascular treatment outcomes for intracranial aneurysms},
   journal = {Journal of the Neurological Sciences},
   year = {2014},
   volume = {343},
   number = {1-2},
   pages = {240--241},
   doi = {10.1016/j.jns.2014.05.050},
   document_type = {Letter}
    }

@ARTICLE{Ding2014274,
   author = {Ding, D.},
   title = {Predicting the course of aneurysmal subarachnoid hemorrhage with biomarkers: Molecular basis of delayed neurological deterioration},
   journal = {Journal of the Neurological Sciences},
   year = {2014},
   volume = {345},
   number = {1},
   pages = {274--275},
   doi = {10.1016/j.jns.2014.07.052},
   document_type = {Letter}
    }

@ARTICLE{Ding2014336,
   author = {Ding, D.},
   title = {Abrogation of cerebral edema and vascular inflammation following subarachnoid hemorrhage by cannabinoid receptor activation},
   journal = {Journal of the Neurological Sciences},
   year = {2014},
   volume = {346},
   number = {1-2},
   pages = {336--337},
   doi = {10.1016/j.jns.2014.08.012},
   document_type = {Letter}
    }

@ARTICLE{Ding2014945,
   author = {Ding, D.},
   title = {Role of endothelial progenitor cells in cerebral aneurysm pathogenesis},
   journal = {Neurological Sciences},
   year = {2014},
   volume = {35},
   number = {6},
   pages = {945--946},
   doi = {10.1007/s10072-014-1680-1},
   document_type = {Letter}
    }

@ARTICLE{Ding20151,
   author = {Ding, Y. and Clark, M.A.},
   title = {Robust Suzuki-Miyaura cross-coupling on DNA-linked substrates},
   journal = {ACS Combinatorial Science},
   year = {2015},
   volume = {17},
   number = {1},
   pages = {1--4},
   doi = {10.1021/co5001037},
   document_type = {Article}
    }

@ARTICLE{Ding2015130,
   author = {Ding, D.},
   title = {Modern management of intracranial aneurysms: Surgical clipping versus endovascular occlusion for ophthalmic segment aneurysms},
   journal = {Clinical Neurology and Neurosurgery},
   year = {2015},
   volume = {128},
   pages = {130--131},
   doi = {10.1016/j.clineuro.2014.10.025},
   document_type = {Letter}
    }

@ARTICLE{Ding2015425,
   author = {Ding, Y.-H. and Zhou, Z.-W. and Ha, C.-F. and Zhang, X.-Y. and Pan, S.-T. and He, Z.-X. and Edelman, J.L. and Wang, D. and Yang, Y.-X. and Zhang, X. and Duan, W. and Yang, T. and Qiu, J.-X. and Zhou, S.-F.},
   title = {Alisertib, an Aurora kinase A inhibitor, induces apoptosis and autophagy but inhibits epithelial to mesenchymal transition in human epithelial ovarian cancer cells},
   journal = {Drug Design, Development and Therapy},
   year = {2015},
   volume = {9},
   pages = {425--464},
   doi = {10.2147/DDDT.S74062},
   document_type = {Article}
    }

@ARTICLE{Dingledine2014109,
   author = {Dingledine, R. and Varvel, N.H. and Dudek, F.E.},
   title = {When and how do seizures kill neurons, and is cell death relevant to epileptogenesis?},
   journal = {Advances in Experimental Medicine and Biology},
   year = {2014},
   volume = {813},
   pages = {109--122},
   doi = {10.1007/978-94-017-8914-1-9},
   document_type = {Article}
    }

@ARTICLE{Disch20133666,
   author = {Disch, J.S. and Evindar, G. and Chiu, C.H. and Blum, C.A. and Dai, H. and Jin, L. and Schuman, E. and Lind, K.E. and Belyanskaya, S.L. and Deng, J. and Coppo, F. and Aquilani, L. and Graybill, T.L. and Cuozzo, J.W. and Lavu, S. and Mao, C. and Vlasuk, G.P. and Perni, R.B.},
   title = {Discovery of thieno[3,2-d ]pyrimidine-6-carboxamides as potent inhibitors of SIRT1, SIRT2, and SIRT3},
   journal = {Journal of Medicinal Chemistry},
   year = {2013},
   volume = {56},
   number = {9},
   pages = {3666--3679},
   doi = {10.1021/jm400204k},
   document_type = {Article}
    }

@ARTICLE{Dixon2014,
   author = {Dixon, S.J. and Patel, D. and Welsch, M. and Skouta, R. and Lee, E. and Hayano, M. and Thomas, A.G. and Gleason, C. and Tatonetti, N. and Slusher, B.S. and Stockwell, B.R.},
   title = {Pharmacological inhibition of cystine-glutamate exchange induces endoplasmic reticulum stress and ferroptosis},
   journal = {eLife},
   year = {2014},
   volume = {2014},
   number = {3},
   doi = {10.7554/eLife.02523},
   document_type = {Article}
    }

@ARTICLE{Dixon20149,
   author = {Dixon, S.J. and Stockwell, B.R.},
   title = {The role of iron and reactive oxygen species in cell death},
   journal = {Nature Chemical Biology},
   year = {2014},
   volume = {10},
   number = {1},
   pages = {9--17},
   doi = {10.1038/nchembio.1416},
   document_type = {Review}
    }

@ARTICLE{Doerr2014365,
   author = {Doerr, H.W. and Berger, A.},
   title = {Vaccination against infectious diseases: What is promising?},
   journal = {Medical Microbiology and Immunology},
   year = {2014},
   volume = {203},
   number = {6},
   pages = {365--371},
   doi = {10.1007/s00430-014-0346-1},
   document_type = {Review}
    }

@ARTICLE{Doherty201456,
   author = {Doherty, E. and Oaks, Z. and Perl, A.},
   title = {Increased mitochondrial electron transport chain activity at complex i is regulated by N-acetylcysteine in lymphocytes of patients with systemic lupus erythematosus},
   journal = {Antioxidants and Redox Signaling},
   year = {2014},
   volume = {21},
   number = {1},
   pages = {56--65},
   doi = {10.1089/ars.2013.5702},
   document_type = {Article}
    }

@ARTICLE{Domingues201548,
   author = {Domingues, R. and De Carvalho, G.C. and Da Silva Oliveira, L.M. and Futata Taniguchi, E. and Zimbres, J.M. and Aoki, V. and Da Silva Duarte, A.J. and Sato, M.N.},
   title = {The dysfunctional innate immune response triggered by Toll-like receptor activation is restored by TLR7/TLR8 and TLR9 ligands in cutaneous lichen planus},
   journal = {British Journal of Dermatology},
   year = {2015},
   volume = {172},
   number = {1},
   pages = {48--55},
   doi = {10.1111/bjd.13214},
   document_type = {Article}
    }

@ARTICLE{Domonkos201422632,
   author = {Domonkos, C. and Fitos, I. and Visy, J. and Zsila, F.},
   title = {Role of the conformational flexibility of evodiamine in its binding to protein hosts: A comparative spectroscopic and molecular modeling evaluation with rutaecarpine},
   journal = {Physical Chemistry Chemical Physics},
   year = {2014},
   volume = {16},
   number = {41},
   pages = {22632--22642},
   doi = {10.1039/c4cp02483d},
   document_type = {Article}
    }

@ARTICLE{Dondelinger2014971,
   author = {Dondelinger, Y. and Declercq, W. and Montessuit, S. and Roelandt, R. and Goncalves, A. and Bruggeman, I. and Hulpiau, P. and Weber, K. and Sehon, C.A. and Marquis, R.W. and Bertin, J. and Gough, P.J. and Savvides, S. and Martinou, J.-C. and Bertrand, M.J.M. and Vandenabeele, P.},
   title = {MLKL Compromises Plasma Membrane Integrity by Binding to Phosphatidylinositol Phosphates},
   journal = {Cell Reports},
   year = {2014},
   volume = {7},
   number = {4},
   pages = {971--981},
   doi = {10.1016/j.celrep.2014.04.026},
   document_type = {Article}
    }

@ARTICLE{Dong2014,
   author = {Dong, B. and Zhou, H. and Han, C. and Yao, J. and Xu, L. and Zhang, M. and Fu, Y. and Xia, Q.},
   title = {Ischemia/reperfusion-induced chop expression promotes apoptosis and impairs renal function recovery: The role of acidosis and gpr4 e110944},
   journal = {PLoS ONE},
   year = {2014},
   volume = {9},
   number = {10},
   doi = {10.1371/journal.pone.0110944},
   art_number = {e110944},
   document_type = {Article}
    }

@ARTICLE{Dong2014,
   author = {Dong, Y.-J. and Liu, N. and Xiao, Z. and Sun, T. and Wu, S.-H. and Sun, W.-X. and Xu, Z.-G. and Yuan, H.},
   title = {Renal protective effect of sirtuin 1},
   journal = {Journal of Diabetes Research},
   year = {2014},
   volume = {2014},
   doi = {10.1155/2014/843786},
   art_number = {843786},
   document_type = {Review}
    }

@ARTICLE{Donzis201468,
   author = {Donzis, E.J. and Tronson, N.C.},
   title = {Modulation of learning and memory by cytokines: Signaling mechanisms and long term consequences},
   journal = {Neurobiology of Learning and Memory},
   year = {2014},
   volume = {115},
   pages = {68--77},
   doi = {10.1016/j.nlm.2014.08.008},
   document_type = {Review}
    }

@ARTICLE{Dorhoi2014533,
   author = {Dorhoi, A. and Kaufmann, S.H.E.},
   title = {Perspectives on host adaptation in response to Mycobacterium tuberculosis: Modulation of inflammation},
   journal = {Seminars in Immunology},
   year = {2014},
   volume = {26},
   number = {6},
   pages = {533--542},
   doi = {10.1016/j.smim.2014.10.002},
   document_type = {Review}
    }

@ARTICLE{DosSantosAlianca201414052,
   author = {Dos Santos Alian{\cc}a, A.S. and Dos Anjos, K.F.L. and De Vasconcelos Reis, T.N. and Higino, T.M.M. and Brelaz-De-Castro, M.C.A. and Bianco, {\'E}.M. and De Figueiredo, R.C.B.Q.},
   title = {The in Vitro biological activity of the Brazilian brown seaweed dictyota mertensii against Leishmania amazonensis},
   journal = {Molecules},
   year = {2014},
   volume = {19},
   number = {9},
   pages = {14052--14065},
   doi = {10.3390/molecules190914052},
   document_type = {Article}
    }

@ARTICLE{Drucker201414877,
   author = {Dr{\"u}cker, P. and Grill, D. and Gerke, V. and Galla, H.-J.},
   title = {Formation and characterization of supported lipid bilayers containing phosphatidylinositol-4,5-bisphosphate and cholesterol as functional surfaces},
   journal = {Langmuir},
   year = {2014},
   volume = {30},
   number = {49},
   pages = {14877--14886},
   doi = {10.1021/la503203a},
   document_type = {Article}
    }

@ARTICLE{Drucker20142070,
   author = {Dr{\"u}cker, P. and Pejic, M. and Grill, D. and Galla, H.-J. and Gerke, V.},
   title = {Cooperative binding of annexin A2 to cholesterol- and phosphatidylinositol-4,5-bisphosphate-containing bilayers},
   journal = {Biophysical Journal},
   year = {2014},
   volume = {107},
   number = {9},
   pages = {2070--2081},
   doi = {10.1016/j.bpj.2014.08.027},
   document_type = {Article}
    }

@ARTICLE{DuPage2015227,
   author = {DuPage, M. and Chopra, G. and Quiros, J. and Rosenthal, W.L. and Morar, M.M. and Holohan, D. and Zhang, R. and Turka, L. and Marson, A. and Bluestone, J.A.},
   title = {The chromatin-modifying enzyme Ezh2 is critical for the maintenance of regulatory T cell identity after activation},
   journal = {Immunity},
   year = {2015},
   volume = {42},
   number = {2},
   pages = {227--238},
   doi = {10.1016/j.immuni.2015.01.007},
   document_type = {Article}
    }

@ARTICLE{Duan201413,
   author = {Duan, Y. and Ke, J. and Zhang, H. and He, Y. and Sun, G. and Sun, X.},
   title = {Autophagic cell death of human hepatoma G2 cells mediated by procyanidins from Castanea mollissima Bl. Shell-induced reactive oxygen species generation},
   journal = {Chemico-Biological Interactions},
   year = {2014},
   volume = {224},
   pages = {13--23},
   doi = {10.1016/j.cbi.2014.09.021},
   document_type = {Article}
    }

@ARTICLE{Duggan20142091,
   author = {Duggan, C. and Xiao, L. and Terry, M.B. and McTiernan, A.},
   title = {No effect of weight loss on LINE-1 methylation levels in peripheral blood leukocytes from postmenopausal overweight women},
   journal = {Obesity},
   year = {2014},
   volume = {22},
   number = {9},
   pages = {2091--2096},
   doi = {10.1002/oby.20806},
   document_type = {Article}
    }

@ARTICLE{Dunning20141259,
   author = {Dunning, J. and Baillie, J.K. and Cao, B. and Hayden, F.G.},
   title = {Antiviral combinations for severe influenza},
   journal = {The Lancet Infectious Diseases},
   year = {2014},
   volume = {14},
   number = {12},
   pages = {1259--1270},
   doi = {10.1016/S1473-3099(14)70821-7},
   document_type = {Review}
    }

@ARTICLE{Duong201555,
   author = {Duong, B.H. and Onizawa, M. and Oses-Prieto, J.A. and Advincula, R. and Burlingame, A. and Malynn, B.A. and Ma, A.},
   title = {A20 Restricts Ubiquitination of Pro-Interleukin-1\ensuremath{\beta} Protein Complexes and Suppresses NLRP3 Inflammasome Activity},
   journal = {Immunity},
   year = {2015},
   volume = {42},
   number = {1},
   pages = {55--67},
   doi = {10.1016/j.immuni.2014.12.031},
   document_type = {Article}
    }

@ARTICLE{DuranFlores2014,
   author = {Duran-Flores, D. and Heil, M.},
   title = {Damaged-self recognition in common bean (Phaseolus vulgaris) shows taxonomic specificity and triggers signaling via reactive oxygen species (ROS)},
   journal = {Frontiers in Plant Science},
   year = {2014},
   volume = {5},
   number = {October},
   doi = {10.3389/fpls.2014.00585},
   art_number = {585},
   document_type = {Article}
    }

@ARTICLE{Durant20142340,
   author = {Durant, L.R. and Pereira, C. and Boakye, A. and Makris, S. and Kausar, F. and Goritzka, M. and Johansson, C.},
   title = {DNGR-1 is dispensable for CD8+ T-cell priming during respiratory syncytial virus infection},
   journal = {European Journal of Immunology},
   year = {2014},
   volume = {44},
   number = {8},
   pages = {2340--2348},
   doi = {10.1002/eji.201444454},
   document_type = {Article}
    }

@ARTICLE{Duregotti2015E497,
   author = {Duregotti, E. and Negro, S. and Scorzeto, M. and Zornetta, I. and Dickinson, B.C. and Chang, C.J. and Montecucco, C. and Rigoni, M.},
   title = {Mitochondrial alarmins released by degenerating motor axon terminals activate perisynaptic schwann cells},
   journal = {Proceedings of the National Academy of Sciences of the United States of America},
   year = {2015},
   volume = {112},
   number = {5},
   pages = {E497--E505},
   doi = {10.1073/pnas.1417108112},
   document_type = {Article}
    }

@ARTICLE{Dustin2014535,
   author = {Dustin, L.B. and Cashman, S.B. and Laidlaw, S.M.},
   title = {Immune control and failure in HCV infection-tipping the balance},
   journal = {Journal of Leukocyte Biology},
   year = {2014},
   volume = {96},
   number = {4},
   pages = {535--548},
   doi = {10.1189/jlb.4RI0214-126R},
   document_type = {Review}
    }

@ARTICLE{Dutta2014708,
   author = {Dutta, N.K. and Karakousis, P.C.},
   title = {Thioridazine for treatment of tuberculosis: Promises and pitfalls},
   journal = {Tuberculosis},
   year = {2014},
   volume = {94},
   number = {6},
   pages = {708--711},
   doi = {10.1016/j.tube.2014.09.001},
   document_type = {Review}
    }

@ARTICLE{Dvoriantchikova20143171,
   author = {Dvoriantchikova, G. and Ivanov, D.},
   title = {Tumor necrosis factor-alpha mediates activation of NF-\ensuremath{\kappa}B and JNK signaling cascades in retinal ganglion cells and astrocytes in opposite ways},
   journal = {European Journal of Neuroscience},
   year = {2014},
   volume = {40},
   number = {8},
   pages = {3171--3178},
   doi = {10.1111/ejn.12710},
   document_type = {Article}
    }

@ARTICLE{Dwyer2014529,
   author = {Dwyer, D.F. and Woodruff, M.C. and Carroll, M.C. and Austen, K.F. and Gurish, M.F.},
   title = {B cells regulate CD4+ T cell responses to papain following B cell receptor-independent papain uptake},
   journal = {Journal of Immunology},
   year = {2014},
   volume = {193},
   number = {2},
   pages = {529--539},
   doi = {10.4049/jimmunol.1303247},
   document_type = {Article}
    }

@ARTICLE{Edwards2015166,
   author = {Edwards, R.H.},
   title = {Mobile binding sites regulate glutamate clearance},
   journal = {Nature Neuroscience},
   year = {2015},
   volume = {18},
   number = {2},
   pages = {166--168},
   doi = {10.1038/nn.3931},
   document_type = {Short Survey}
    }

@ARTICLE{Eggeling201569,
   author = {Eggeling, C.},
   title = {Super-resolution optical microscopy of lipid plasma membrane dynamics},
   journal = {Essays in Biochemistry},
   year = {2015},
   volume = {57},
   pages = {69--80},
   doi = {10.1042/BSE0570069},
   document_type = {Review}
    }

@ARTICLE{Eisenhardt2014534,
   author = {Eisenhardt, D.},
   title = {Molecular mechanisms underlying formation of long-term reward memories and extinction memories in the honeybee (Apis mellifera)},
   journal = {Learning and Memory},
   year = {2014},
   volume = {21},
   number = {10},
   pages = {534--542},
   doi = {10.1101/lm.033118.113},
   document_type = {Review}
    }

@ARTICLE{Eiyama201595,
   author = {Eiyama, A. and Okamoto, K.},
   title = {PINK1/Parkin-mediated mitophagy in mammalian cells},
   journal = {Current Opinion in Cell Biology},
   year = {2015},
   volume = {33},
   pages = {95--101},
   doi = {10.1016/j.ceb.2015.01.002},
   document_type = {Review}
    }

@ARTICLE{ElMesery20151222,
   author = {El-Mesery, M. and Seher, A. and St{\"u}hmer, T. and Siegmund, D. and Wajant, H.},
   title = {MLN4924 sensitizes monocytes and maturing dendritic cells for TNF-dependent and -independent necroptosis},
   journal = {British Journal of Pharmacology},
   year = {2015},
   volume = {172},
   number = {5},
   pages = {1222--1236},
   doi = {10.1111/bph.12998},
   document_type = {Article}
    }

@ARTICLE{ElMorsy201535,
   author = {El Morsy, E.M. and Ahmed, M.A.E. and Ahmed, A.A.E.},
   title = {Attenuation of renal ischemia/reperfusion injury by a{\cc}a{\'i} extract preconditioning in a rat model},
   journal = {Life Sciences},
   year = {2015},
   volume = {123},
   pages = {35--42},
   doi = {10.1016/j.lfs.2014.11.013},
   document_type = {Article}
    }

@ARTICLE{ElSaid20141166,
   author = {El-Said, O.M. and Hamed, M.M. and Laufer, S. and Abadi, A.H.},
   title = {Design and synthesis of novel quinazoline derivatives and their evaluation as PI3Ks inhibitors},
   journal = {Chemical and Pharmaceutical Bulletin},
   year = {2014},
   volume = {62},
   number = {12},
   pages = {1166--1172},
   document_type = {Article}
    }

@ARTICLE{Elder2013808,
   author = {Elder, J. and Cortes, M. and Rykman, A. and Hill, J. and Karuppagounder, S. and Edwards, D. and Ratan, R.R.},
   title = {The Epigenetics of Stroke Recovery and Rehabilitation: From Polycomb to Histone Deacetylases},
   journal = {Neurotherapeutics},
   year = {2013},
   volume = {10},
   number = {4},
   pages = {808--816},
   doi = {10.1007/s13311-013-0224-3},
   document_type = {Review}
    }

@ARTICLE{Eldridge201532,
   author = {Eldridge, M.J.G. and Shenoy, A.R.},
   title = {Antimicrobial inflammasomes: Unified signalling against diverse bacterial pathogens},
   journal = {Current Opinion in Microbiology},
   year = {2015},
   volume = {23},
   pages = {32--41},
   doi = {10.1016/j.mib.2014.10.008},
   document_type = {Review}
    }

@ARTICLE{Eldridge20153241,
   author = {Eldridge, M.J.G. and Shenoy, A.R.},
   title = {Antimicrobial inflammasomes: Unified signalling against diverse bacterial pathogens},
   journal = {Current Opinion in Microbiology},
   year = {2015},
   volume = {23},
   pages = {32?41},
   doi = {10.1016/j.mib.2014.10.008},
   document_type = {Review}
    }

@ARTICLE{Eming2014275,
   author = {Eming, S.A.},
   title = {Evolution of immune pathways in regeneration and repair: Recent concepts and translational perspectives},
   journal = {Seminars in Immunology},
   year = {2014},
   volume = {26},
   number = {4},
   pages = {275--276},
   doi = {10.1016/j.smim.2014.09.001},
   document_type = {Editorial}
    }

@ARTICLE{Encinas20141276,
   author = {Encinas, L. and O'Keefe, H. and Neu, M. and Remui{\~n}{\'a}n, M.J. and Patel, A.M. and Guardia, A. and Davie, C.P. and P{\'e}rez-Mac{\'i}as, N. and Yang, H. and Convery, M.A. and Messer, J.A. and P{\'e}rez-Herr{\'a}n, E. and Centrella, P.A. and {\'A}lvarez-G{\'o}mez, D. and Clark, M.A. and Huss, S. and O'Donovan, G.K. and Ortega-Muro, F. and McDowell, W. and Casta{\~n}eda, P. and Arico-Muendel, C.C. and Pajk, S. and Rull{\'a}s, J. and Angulo-Barturen, I. and {\'A}lvarez-Ru{\'i}z, E. and Mendoza-Losana, A. and Ballell Pages, L. and Castro-Pichel, J. and Evindar, G.},
   title = {Encoded library technology as a source of hits for the discovery and lead optimization of a potent and selective class of bactericidal direct inhibitors of mycobacterium tuberculosis inha},
   journal = {Journal of Medicinal Chemistry},
   year = {2014},
   volume = {57},
   number = {4},
   pages = {1276--1288},
   doi = {10.1021/jm401326j},
   document_type = {Article}
    }

@ARTICLE{Enninga2015251,
   author = {Enninga, E.A.L. and Nevala, W.K. and Creedon, D.J. and Markovic, S.N. and Holtan, S.G.},
   title = {Fetal Sex-Based Differences in Maternal Hormones, Angiogenic Factors, and Immune Mediators During Pregnancy and the Postpartum Period},
   journal = {American Journal of Reproductive Immunology},
   year = {2015},
   volume = {73},
   number = {3},
   pages = {251--262},
   doi = {10.1111/aji.12303},
   document_type = {Article}
    }

@ARTICLE{Epelman2015117,
   author = {Epelman, S. and Liu, P.P. and Mann, D.L.},
   title = {Role of innate and adaptive immune mechanisms in cardiac injury and repair},
   journal = {Nature Reviews Immunology},
   year = {2015},
   volume = {15},
   number = {2},
   pages = {117--129},
   doi = {10.1038/nri3800},
   document_type = {Review}
    }

@ARTICLE{Erturk2015163,
   author = {Erturk, E. and Cecener, G. and Tezcan, G. and Egeli, U. and Tunca, B. and Gokgoz, S. and Tolunay, S. and Tasdelen, I.},
   title = {BRCA mutations cause reduction in miR-200c expression in triple negative breast cancer},
   journal = {Gene},
   year = {2015},
   volume = {556},
   number = {2},
   pages = {163--169},
   doi = {10.1016/j.gene.2014.11.047},
   document_type = {Article}
    }

@ARTICLE{EscobarHenriques2014231,
   author = {Escobar-Henriques, M. and Langer, T.},
   title = {Dynamic survey of mitochondria by Ubiquitin},
   journal = {EMBO Reports},
   year = {2014},
   volume = {15},
   number = {3},
   pages = {231--243},
   doi = {10.1002/embr.201338225},
   document_type = {Review}
    }

@ARTICLE{Espey2015251,
   author = {Espey, M.G.},
   title = {Redox physical oncology: Intersections between redox and the physical environment in cancer},
   journal = {Free Radical Biology and Medicine},
   year = {2015},
   volume = {79},
   pages = {251--252},
   doi = {10.1016/j.freeradbiomed.2014.11.023},
   document_type = {Editorial}
    }

@ARTICLE{Estlack20141755,
   author = {Estlack, L.E. and Roth, C.C. and Thompson, G.L. and Lambert, W.A. and Ibey, B.L.},
   title = {Nanosecond pulsed electric fields modulate the expression of Fas/CD95 death receptor pathway regulators in U937 and Jurkat cells},
   journal = {Apoptosis},
   year = {2014},
   volume = {19},
   number = {12},
   pages = {1755--1768},
   doi = {10.1007/s10495-014-1041-9},
   document_type = {Article}
    }

@ARTICLE{Etani20152865,
   author = {Etani, T. and Suzuki, T. and Naiki, T. and Naiki-Ito, A. and Ando, R. and Iida, K. and Kawai, N. and Tozawa, K. and Miyata, N. and Kohri, K. and Takahashi, S.},
   title = {NCL1, a highly selective lysine-specific demethylase 1 inhibitor, suppresses prostate cancer without adverse effect},
   journal = {Oncotarget},
   year = {2015},
   volume = {6},
   number = {5},
   pages = {2865--2878},
   document_type = {Article}
    }

@ARTICLE{Etemadi20135283,
   author = {Etemadi, N. and Holien, J.K. and Chau, D. and Dewson, G. and Murphy, J.M. and Alexander, W.S. and Parker, M.W. and Silke, J. and Nachbur, U.},
   title = {Lymphotoxin \ensuremath{\alpha} induces apoptosis, necroptosis and inflammatory signals with the same potency as tumour necrosis factor},
   journal = {FEBS Journal},
   year = {2013},
   volume = {280},
   number = {21},
   pages = {5283--5297},
   doi = {10.1111/febs.12419},
   document_type = {Conference Paper}
    }

@ARTICLE{Etemadi2013661,
   author = {Etemadi, N. and Webb, A. and Bankovacki, A. and Silke, J. and Nachbur, U.},
   title = {Progranulin does not inhibit TNF and lymphotoxin-signalling through TNF receptor 1},
   journal = {Immunology and Cell Biology},
   year = {2013},
   volume = {91},
   number = {10},
   pages = {661--664},
   doi = {10.1038/icb.2013.53},
   document_type = {Article}
    }

@ARTICLE{Etemadi2014301,
   author = {Etemadi, N. and Silke, J. and Nachbur, U.},
   title = {Response to the letter to the editor},
   journal = {Immunology and Cell Biology},
   year = {2014},
   volume = {92},
   number = {4},
   pages = {301--302},
   doi = {10.1038/icb.2014.9},
   document_type = {Letter}
    }

@ARTICLE{Etna2014543,
   author = {Etna, M.P. and Giacomini, E. and Severa, M. and Coccia, E.M.},
   title = {Pro-and anti-inflammatory cytokines in tuberculosis: A two-edged sword in TB pathogenesis},
   journal = {Seminars in Immunology},
   year = {2014},
   volume = {26},
   number = {6},
   pages = {543--551},
   doi = {10.1016/j.smim.2014.09.011},
   document_type = {Review}
    }

@ARTICLE{Evangelisti20147886,
   author = {Evangelisti, C. and Evangelisti, C. and Teti, G. and Chiarini, F. and Falconi, M. and Melchionda, F. and Pession, A. and Bertaina, A. and Locatelli, F. and McCubrey, J.A. and Beak, D.J. and Bittman, R. and Pyne, S. and Pyne, N.J. and Martelli, A.M.},
   title = {Assessment of the effect of sphingosine kinase inhibitors on apoptosis,unfolded protein response and autophagy of T-cell acute lymphoblastic leukemia cells; Indications for novel therapeutics},
   journal = {Oncotarget},
   year = {2014},
   volume = {5},
   number = {17},
   pages = {7886--7901},
   document_type = {Article}
    }

@ARTICLE{Evangelisti201514,
   author = {Evangelisti, C. and Evangelisti, C. and Chiarini, F. and Lonetti, A. and Buontempo, F. and Neri, L.M. and McCubrey, J.A. and Martelli, A.M.},
   title = {Autophagy in acute leukemias: A double-edged sword with important therapeutic implications},
   journal = {Biochimica et Biophysica Acta - Molecular Cell Research},
   year = {2015},
   volume = {1853},
   number = {1},
   pages = {14--26},
   doi = {10.1016/j.bbamcr.2014.09.023},
   document_type = {Review}
    }

@ARTICLE{Evans2013E1,
   author = {Evans, R.M.},
   title = {Journal of Molecular Endocrinology 25th anniversary special issue},
   journal = {Journal of Molecular Endocrinology},
   year = {2013},
   volume = {51},
   number = {3},
   pages = {E1--E3},
   doi = {10.1530/JME-13-0257},
   document_type = {Editorial}
    }

@ARTICLE{Evron201524,
   author = {Evron, Y. and Zimermann, B. and Ludwig, B. and Barkai, U. and Colton, C.K. and Weir, G.C. and Arieli, B. and Maimon, S. and Shalev, N. and Yavriyants, K. and Goldman, T. and Gendler, Z. and Eizen, L. and Vardi, P. and Bloch, K. and Barthel, A. and Bornstein, S.R. and Rotem, A.},
   title = {Oxygen supply by photosynthesis to an implantable islet cell device},
   journal = {Hormone and Metabolic Research},
   year = {2015},
   volume = {47},
   number = {1},
   pages = {24--30},
   doi = {10.1055/s-0034-1394375},
   document_type = {Article}
    }

@ARTICLE{Eyers2013969,
   author = {Eyers, P.A. and Murphy, J.M.},
   title = {Exploring Kinomes: Pseudokinases and beyond: Dawn of the dead: Protein pseudokinases signal new adventures in cell biology},
   journal = {Biochemical Society Transactions},
   year = {2013},
   volume = {41},
   number = {4},
   pages = {969--974},
   doi = {10.1042/BST20130115},
   document_type = {Article}
    }

@ARTICLE{Eyre2014265,
   author = {Eyre, H.A. and Stuart, M.J. and Baune, B.T.},
   title = {A phase-specific neuroimmune model of clinical depression},
   journal = {Progress in Neuro-Psychopharmacology and Biological Psychiatry},
   year = {2014},
   volume = {54},
   pages = {265--274},
   doi = {10.1016/j.pnpbp.2014.06.011},
   document_type = {Review}
    }

@ARTICLE{Fagoe2014799,
   author = {Fagoe, N.D. and van Heest, J. and Verhaagen, J.},
   title = {Spinal Cord Injury and the Neuron-Intrinsic Regeneration-Associated Gene Program},
   journal = {NeuroMolecular Medicine},
   year = {2014},
   volume = {16},
   number = {4},
   pages = {799--813},
   doi = {10.1007/s12017-014-8329-3},
   document_type = {Article}
    }

@ARTICLE{Falke2015151,
   author = {Falke, L.L. and van Vuuren, S.H. and Kazazi-Hyseni, F. and Ramazani, F. and Nguyen, T.Q. and Veldhuis, G.J. and Maarseveen, E.M. and Zandstra, J. and Zuidema, J. and Duque, L.F. and Steendam, R. and Popa, E.R. and Kok, R.J. and Goldschmeding, R.},
   title = {Local therapeutic efficacy with reduced systemic side effects by rapamycin-loaded subcapsular microspheres},
   journal = {Biomaterials},
   year = {2015},
   volume = {42},
   pages = {151--160},
   doi = {10.1016/j.biomaterials.2014.11.042},
   document_type = {Article}
    }

@ARTICLE{Fan2015,
   author = {Fan, J.-D. and Lei, P.-J. and Zheng, J.-Y. and Wang, X. and Li, S. and Liu, H. and He, Y.-L. and Wang, Z.-N. and Wei, G. and Zhang, X. and Li, L.-Y. and Wu, M.},
   title = {The selective activation of p53 target genes regulated by SMYD2 in BIX-01294 induced autophagy-related cell death},
   journal = {PLoS ONE},
   year = {2015},
   volume = {10},
   number = {1},
   doi = {10.1371/journal.pone.0116782},
   art_number = {e0116782},
   document_type = {Article}
    }

@ARTICLE{Fan201595,
   author = {Fan, J. and Krautkramer, K.A. and Feldman, J.L. and Denu, J.M.},
   title = {Metabolic regulation of histone post-translational modifications},
   journal = {ACS Chemical Biology},
   year = {2015},
   volume = {10},
   number = {1},
   pages = {95--108},
   doi = {10.1021/cb500846u},
   document_type = {Review}
    }

@ARTICLE{Fang2014,
   author = {Fang, C. and Zhang, J. and Qi, D. and Fan, X. and Luo, J. and Liu, L. and Tan, Q.},
   title = {Evodiamine induces G2/M arrest and apoptosis via mitochondrial and endoplasmic reticulum pathways in H446 and H1688 human small-cell lung cancer cells},
   journal = {PLoS ONE},
   year = {2014},
   volume = {9},
   number = {12},
   doi = {10.1371/journal.pone.0115204},
   art_number = {e115204},
   document_type = {Article}
    }

@ARTICLE{Fang2014150,
   author = {Fang, H. and Ang, B. and Xu, X. and Huang, X. and Wu, Y. and Sun, Y. and Wang, W. and Li, N. and Cao, X. and Wan, T.},
   title = {TLR4 is essential for dendritic cell activation and anti-tumor T-cell response enhancement by DAMPs released from chemically stressed cancer cells},
   journal = {Cellular and Molecular Immunology},
   year = {2014},
   volume = {11},
   number = {2},
   pages = {150--159},
   doi = {10.1038/cmi.2013.59},
   document_type = {Article}
    }

@ARTICLE{Fang20144275,
   author = {Fang, P. and Zhang, D. and Cheng, Z. and Yan, C. and Jiang, X. and Kruger, W.D. and Meng, S. and Arning, E. and Bottiglieri, T. and Choi, E.T. and Han, Y. and Yang, X.-F. and Wang, H.},
   title = {Hyperhomocysteinemia potentiates hyperglycemia-induced inflammatory monocyte differentiation and atherosclerosis},
   journal = {Diabetes},
   year = {2014},
   volume = {63},
   number = {12},
   pages = {4275--4290},
   doi = {10.2337/db14-0809},
   document_type = {Article}
    }

@ARTICLE{Fantuzzi2014,
   author = {Fantuzzi, G.},
   title = {The sound of health},
   journal = {Frontiers in Immunology},
   year = {2014},
   volume = {5},
   number = {JUL},
   doi = {10.3389/fimmu.2014.00351},
   art_number = {Article 351},
   document_type = {Note}
    }

@ARTICLE{Fantuzzi2014136,
   author = {Fantuzzi, G.},
   title = {Health versus disease as the catalyst for biomedical research: The science of adipokines as a case in point},
   journal = {Frontiers in Endocrinology},
   year = {2014},
   volume = {5},
   number = {AUG},
   doi = {10.3389/fendo.2014.00136},
   art_number = {136},
   document_type = {Article}
    }

@ARTICLE{Faravelli20141124,
   author = {Faravelli, I. and Frattini, E. and Ramirez, A. and Stuppia, G. and Nizzardo, M. and Corti, S.},
   title = {iPSC-based models to unravel key pathogenetic processes underlying motor neuron disease development},
   journal = {Journal of Clinical Medicine},
   year = {2014},
   volume = {3},
   number = {4},
   pages = {1124--1145},
   doi = {10.3390/jcm3041124},
   document_type = {Review}
    }

@ARTICLE{Fares2015144,
   author = {Fares, M. and Eldehna, W.M. and Abou-Seri, S.M. and Abdel-Aziz, H.A. and Aly, M.H. and Tolba, M.F.},
   title = {Design, synthesis and in Vitro antiproliferative activity of novel isatin-quinazoline hybrids},
   journal = {Archiv der Pharmazie},
   year = {2015},
   volume = {348},
   number = {2},
   pages = {144--154},
   doi = {10.1002/ardp.201400337},
   document_type = {Article}
    }

@ARTICLE{Fayaz2014779,
   author = {Fayaz, S.M. and Rajanikant, G.K.},
   title = {Ensemble pharmacophore meets ensemble docking: A novel screening strategy for the identification of RIPK1 inhibitors},
   journal = {Journal of Computer-Aided Molecular Design},
   year = {2014},
   volume = {28},
   number = {7},
   pages = {779--794},
   doi = {10.1007/s10822-014-9771-x},
   document_type = {Article}
    }

@ARTICLE{Fedson2013417,
   author = {Fedson, D.S.},
   title = {Treating influenza with statins and other immunomodulatory agents},
   journal = {Antiviral Research},
   year = {2013},
   volume = {99},
   number = {3},
   pages = {417--435},
   doi = {10.1016/j.antiviral.2013.06.018},
   document_type = {Review}
    }

@ARTICLE{Fedson2014233,
   author = {Fedson, D.S.},
   title = {How will physicians respond to the next influenza pandemic?},
   journal = {Clinical Infectious Diseases},
   year = {2014},
   volume = {58},
   number = {2},
   pages = {233--237},
   doi = {10.1093/cid/cit695},
   document_type = {Review}
    }

@ARTICLE{Fedson2015661,
   author = {Fedson, D.S.},
   title = {A practical treatment for patients with ebola virus disease},
   journal = {Journal of Infectious Diseases},
   year = {2015},
   volume = {211},
   number = {4},
   pages = {661--662},
   doi = {10.1093/infdis/jiu474},
   document_type = {Letter}
    }

@ARTICLE{Feligioni2013637,
   author = {Feligioni, M. and Mattson, M.P. and Nistic{\`o}, R.},
   title = {SUMOylation in Neuroplasticity and Neurological Disorders},
   journal = {NeuroMolecular Medicine},
   year = {2013},
   volume = {15},
   number = {4},
   pages = {637--638},
   doi = {10.1007/s12017-013-8267-5},
   document_type = {Editorial}
    }

@ARTICLE{Feng2015260,
   author = {Feng, T. and Li, L. and Ling, S. and Fan, N. and Fang, M. and Zhang, H. and Fang, X. and Lan, W. and Hou, Z. and Meng, Q. and Jin, D. and Xu, F. and Li, Y.},
   title = {Metformin enhances radiation response of ECa109 cells through activation of ATM and AMPK},
   journal = {Biomedicine and Pharmacotherapy},
   year = {2015},
   volume = {69},
   pages = {260--266},
   doi = {10.1016/j.biopha.2014.11.021},
   document_type = {Article}
    }

@ARTICLE{Fensterl20152462,
   author = {Fensterl, V. and Sen, G.C.},
   title = {Interferon-induced Ifit proteins: Their role in viral pathogenesis},
   journal = {Journal of Virology},
   year = {2015},
   volume = {89},
   number = {5},
   pages = {2462--2468},
   doi = {10.1128/JVI.02744-14},
   document_type = {Short Survey}
    }

@ARTICLE{Feoktistova201519,
   author = {Feoktistova, M. and Leverkus, M.},
   title = {Programmed necrosis and necroptosis signalling},
   journal = {FEBS Journal},
   year = {2015},
   volume = {282},
   number = {1},
   pages = {19--31},
   doi = {10.1111/febs.13120},
   document_type = {Review}
    }

@ARTICLE{Ferlini2015184,
   author = {Ferlini, A. and Flanigan, K.M. and Lochmuller, H. and Muntoni, F. and 't Hoen, P.A.C. and McNally, E.},
   title = {204th ENMC International Workshop on Biomarkers in Duchenne Muscular Dystrophy 24-26 January 2014, Naarden, The Netherlands},
   journal = {Neuromuscular Disorders},
   year = {2015},
   volume = {25},
   number = {2},
   pages = {184--198},
   doi = {10.1016/j.nmd.2014.09.004},
   document_type = {Article}
    }

@ARTICLE{Fernandes20146103,
   author = {Fernandes, P. and O'Donnell, C. and Lyons, C. and Keane, J. and Regan, T. and O'Brien, S. and Fallon, P. and Brint, E. and Houston, A.},
   title = {Intestinal expression of Fas and Fas ligand is upregulated by bacterial signaling through TLR4 and TLR5, with activation of Fas modulating intestinal TLR-mediated inflammation},
   journal = {Journal of Immunology},
   year = {2014},
   volume = {193},
   number = {12},
   pages = {6103--6113},
   doi = {10.4049/jimmunol.1303083},
   document_type = {Article}
    }

@ARTICLE{Fernandez201533,
   author = {Fern{\'a}ndez, A.F. and L{\'o}pez-Ot{\'i}n, C.},
   title = {The functional and pathologic relevance of autophagy proteases},
   journal = {Journal of Clinical Investigation},
   year = {2015},
   volume = {125},
   number = {1},
   pages = {33--41},
   doi = {10.1172/JCI73940},
   document_type = {Review}
    }

@ARTICLE{Ferrarelli2014,
   author = {Ferrarelli, L.K. and Wong, W.},
   title = {Focus issue: Signaling in neuronal development, function, and disease},
   journal = {Science Signaling},
   year = {2014},
   volume = {7},
   number = {349},
   doi = {10.1126/scisignal.aaa0836},
   art_number = {aaa0836},
   document_type = {Review}
    }

@ARTICLE{Ferrari20142140,
   author = {Ferrari, R. and Rizzo, P.},
   title = {The Notch pathway: A novel target formyocardial remodelling therapy?},
   journal = {European Heart Journal},
   year = {2014},
   volume = {35},
   number = {32},
   pages = {2140--2145},
   doi = {10.1093/eurheartj/ehu244},
   document_type = {Review}
    }

@ARTICLE{Fichorova2015162,
   author = {Fichorova, R.N. and Beatty, N. and Sassi, R.R.S. and Yamamoto, H.S. and Allred, E.N. and Leviton, A.},
   title = {Systemic inflammation in the extremely low gestational age newborn following maternal genitourinary infections},
   journal = {American Journal of Reproductive Immunology},
   year = {2015},
   volume = {73},
   number = {2},
   pages = {162--174},
   doi = {10.1111/aji.12313},
   document_type = {Article}
    }

@ARTICLE{Filiou2014201,
   author = {Filiou, M.D. and Arefin, A.S. and Moscato, P. and Graeber, M.B.},
   title = {'Neuroinflammation' differs categorically from inflammation: Transcriptomes of Alzheimer's disease, Parkinson's disease, schizophrenia and inflammatory diseases compared},
   journal = {Neurogenetics},
   year = {2014},
   volume = {15},
   number = {3},
   pages = {201--212},
   doi = {10.1007/s10048-014-0409-x},
   document_type = {Article}
    }

@ARTICLE{Finsterer2014103,
   author = {Finsterer, J. and Burgunder, J.-M.},
   title = {Recent progress in the genetics of motor neuron disease},
   journal = {European Journal of Medical Genetics},
   year = {2014},
   volume = {57},
   number = {2-3},
   pages = {103--112},
   doi = {10.1016/j.ejmg.2014.01.002},
   document_type = {Review}
    }

@ARTICLE{Fischer2014945,
   author = {Fischer, A.},
   title = {Epigenetic memory: The Lamarckian brain},
   journal = {EMBO Journal},
   year = {2014},
   volume = {33},
   number = {9},
   pages = {945--967},
   doi = {10.1002/embj.201387637},
   document_type = {Review}
    }

@ARTICLE{Fischer201495,
   author = {Fischer, A.},
   title = {Targeting histone-modifications in Alzheimer's disease. What is the evidence that this is a promising therapeutic avenue?},
   journal = {Neuropharmacology},
   year = {2014},
   volume = {80},
   pages = {95--102},
   doi = {10.1016/j.neuropharm.2014.01.038},
   document_type = {Review}
    }

@ARTICLE{Flach2015152,
   author = {Flach, M. and Diefenbach, A.},
   title = {Adipose tissue: ILC2 crank up the heat},
   journal = {Cell Metabolism},
   year = {2015},
   volume = {21},
   number = {2},
   pages = {152--153},
   doi = {10.1016/j.cmet.2015.01.015},
   document_type = {Review}
    }

@ARTICLE{Flinsenberg2014,
   author = {Flinsenberg, T.W.H. and Boes, M.},
   title = {Application of antigen cross-presentation research into patient care},
   journal = {Frontiers in Immunology},
   year = {2014},
   volume = {5},
   number = {JUN},
   doi = {10.3389/fimmu.2014.00287},
   art_number = {287},
   document_type = {Editorial}
    }

@ARTICLE{Flowers2014,
   author = {Flowers, B.M. and Rusnak, L.E. and Wong, K.E. and Banks, D.A. and Munyikwa, M.R. and McFarland, A.G. and Hinton, S.D.},
   title = {The pseudophosphatase MK-STYX induces neurite-like outgrowths in PC12 cells},
   journal = {PLoS ONE},
   year = {2014},
   volume = {9},
   number = {12},
   doi = {10.1371/journal.pone.0114535},
   art_number = {e114535},
   document_type = {Article}
    }

@ARTICLE{Fong20141772,
   author = {Fong, C.Y. and Morison, J. and Dawson, M.A.},
   title = {Epigenetics in the hematologic malignancies},
   journal = {Haematologica},
   year = {2014},
   volume = {99},
   number = {12},
   pages = {1772--1783},
   doi = {10.3324/haematol.2013.092007},
   document_type = {Review}
    }

@ARTICLE{Foran2013760,
   author = {Foran, E. and Rosenblum, L. and Bogush, A.I. and Trotti, D.},
   title = {Sumoylation of critical proteins in amyotrophic lateral sclerosis: Emerging pathways of pathogenesis},
   journal = {NeuroMolecular Medicine},
   year = {2013},
   volume = {15},
   number = {4},
   pages = {760--770},
   doi = {10.1007/s12017-013-8262-x},
   document_type = {Review}
    }

@ARTICLE{Foran20141241,
   author = {Foran, E. and Rosenblum, L. and Bogush, A. and Pasinelli, P. and Trotti, D.},
   title = {Sumoylation of the astroglial glutamate transporter EAAT2 governs its intracellular compartmentalization},
   journal = {GLIA},
   year = {2014},
   volume = {62},
   number = {8},
   pages = {1241--1253},
   doi = {10.1002/glia.22677},
   document_type = {Article}
    }

@ARTICLE{Forbes2014857,
   author = {Forbes, S.J. and Rosenthal, N.},
   title = {Preparing the ground for tissue regeneration: From mechanism to therapy},
   journal = {Nature Medicine},
   year = {2014},
   volume = {20},
   number = {8},
   pages = {857--869},
   doi = {10.1038/nm.3653},
   document_type = {Review}
    }

@ARTICLE{Foret2014,
   author = {Foret, M.R. and Sandstrom, R.S. and Rhodes, C.T. and Wang, Y. and Berger, M.S. and Lin, C.-H.A.},
   title = {Molecular targets of chromatin repressive mark H3K9me3 in primate progenitor cells within adult neurogenic niches},
   journal = {Frontiers in Genetics},
   year = {2014},
   volume = {5},
   number = {JUL},
   doi = {10.3389/fgene.2014.00252},
   art_number = {Article 252},
   document_type = {Article}
    }

@ARTICLE{Forsthuber20151,
   author = {Forsthuber, T.G. and Radstake, T.R.},
   title = {Expert Review of Clinical Immunology 10-year anniversary issue},
   journal = {Expert Review of Clinical Immunology},
   year = {2015},
   volume = {11},
   number = {1},
   pages = {1--3},
   doi = {10.1586/1744666X.2015.997215},
   document_type = {Review}
    }

@ARTICLE{Franchi20144214,
   author = {Franchi, L. and Eigenbrod, T. and Mu{\~n}oz-Planillo, R. and Ozkurede, U. and Kim, Y.-G. and Chakrabarti, A. and Gale, M. and Silverman, R.H. and Colonna, M. and Akira, S. and N{\'u}{\~n}ez, G.},
   title = {Cytosolic double-stranded RNA activates the NLRP3 inflammasome via MAVS-induced membrane permeabilization and K+ efflux},
   journal = {Journal of Immunology},
   year = {2014},
   volume = {193},
   number = {8},
   pages = {4214--4222},
   doi = {10.4049/jimmunol.1400582},
   document_type = {Article}
    }

@ARTICLE{Frangogiannis2014255,
   author = {Frangogiannis, N.G.},
   title = {The inflammatory response in myocardial injury, repair, and remodelling},
   journal = {Nature Reviews Cardiology},
   year = {2014},
   volume = {11},
   number = {5},
   pages = {255--265},
   doi = {10.1038/nrcardio.2014.28},
   document_type = {Review}
    }

@ARTICLE{Frank20151,
   author = {Frank, S. and Tolnay, M.},
   title = {Current trends in tauopathy research: From disease modelling to therapeutic approaches},
   journal = {Neuropathology and Applied Neurobiology},
   year = {2015},
   volume = {41},
   number = {1},
   pages = {1--2},
   doi = {10.1111/nan.12217},
   document_type = {Editorial}
    }

@ARTICLE{Frank20151983,
   author = {Frank, M. and Hennenberg, E.M. and Eyking, A. and Riinzi, M. and Gerken, G. and Scott, P. and Parkhill, J. and Walker, A.W. and Cario, E.},
   title = {TLR signaling modulates side effects of anticancer therapy in the small intestine},
   journal = {Journal of Immunology},
   year = {2015},
   volume = {194},
   number = {4},
   pages = {1983--1995},
   doi = {10.4049/jimmunol.1402481},
   document_type = {Article}
    }

@ARTICLE{Franzini20141247,
   author = {Franzini, R.M. and Neri, D. and Scheuermann, J.},
   title = {DNA-encoded chemical libraries: Advancing beyond conventional small-molecule libraries},
   journal = {Accounts of Chemical Research},
   year = {2014},
   volume = {47},
   number = {4},
   pages = {1247--1255},
   doi = {10.1021/ar400284t},
   document_type = {Article}
    }

@ARTICLE{Franzini20141453,
   author = {Franzini, R.M. and Samain, F. and Abd Elrahman, M. and Mikutis, G. and Nauer, A. and Zimmermann, M. and Scheuermann, J. and Hall, J. and Neri, D.},
   title = {Systematic evaluation and optimization of modification reactions of oligonucleotides with amines and carboxylic acids for the synthesis of dna-encoded chemical libraries},
   journal = {Bioconjugate Chemistry},
   year = {2014},
   volume = {25},
   number = {8},
   pages = {1453--1461},
   doi = {10.1021/bc500212n},
   document_type = {Article}
    }

@ARTICLE{Freire2015178,
   author = {Freire, J.M. and Gaspar, D. and Veiga, A.S. and Castanho, M.A.R.B.},
   title = {Shifting gear in antimicrobial and anticancer peptides biophysical studies: From vesicles to cells},
   journal = {Journal of Peptide Science},
   year = {2015},
   volume = {21},
   number = {3},
   pages = {178--185},
   doi = {10.1002/psc.2741},
   document_type = {Review}
    }

@ARTICLE{FreundMichel201493,
   author = {Freund-Michel, V. and Khoyrattee, N. and Savineau, J.-P. and Muller, B. and Guibert, C.},
   title = {Mitochondria: Roles in pulmonary hypertension},
   journal = {International Journal of Biochemistry and Cell Biology},
   year = {2014},
   volume = {55},
   pages = {93--97},
   doi = {10.1016/j.biocel.2014.08.012},
   document_type = {Article}
    }

@ARTICLE{Friedland20141354,
   author = {Friedland, J.S.},
   title = {Targeting the inflammatory response in tuberculosis},
   journal = {New England Journal of Medicine},
   year = {2014},
   volume = {371},
   number = {14},
   pages = {1354--1356},
   doi = {10.1056/NEJMcibr1408663},
   document_type = {Article}
    }

@ARTICLE{Fu2014311,
   author = {Fu, G. and Rybakin, V. and Brzostek, J. and Paster, W. and Acuto, O. and Gascoigne, N.R.J.},
   title = {Fine-tuning T cell receptor signaling to control T cell development},
   journal = {Trends in Immunology},
   year = {2014},
   volume = {35},
   number = {7},
   pages = {311--318},
   doi = {10.1016/j.it.2014.05.003},
   document_type = {Review}
    }

@ARTICLE{Fu2014443,
   author = {Fu, H. and Spieler, F. and Gro{\ss}mann, J. and Riemann, D. and Larisch, M. and Hiebl, B. and Schlecht, K. and Jaschke, C. and Bartling, B. and Hofmann, B. and Unverzagt, S. and Koch, S. and Pilowski, C. and Simm, A. and Silber, R.-E. and Gielen, S. and Seliger, B. and Schlitt, A. and Ebelt, H. and M{\"u}ller-Werdan, U. and Buerke, M. and Werdan, K. and Loppnow, H.},
   title = {Interleukin-1 potently contributes to 25-hydroxycholesterol-induced synergistic cytokine production in smooth muscle cell-monocyte interactions},
   journal = {Atherosclerosis},
   year = {2014},
   volume = {237},
   number = {2},
   pages = {443--452},
   doi = {10.1016/j.atherosclerosis.2014.10.002},
   document_type = {Article}
    }

@ARTICLE{Fuchs2015868,
   author = {Fuchs, A.V. and Gemmell, A.C. and Thurecht, K.J.},
   title = {Utilising polymers to understand diseases: Advanced molecular imaging agents},
   journal = {Polymer Chemistry},
   year = {2015},
   volume = {6},
   number = {6},
   pages = {868--880},
   doi = {10.1039/c4py01311e},
   document_type = {Review}
    }

@ARTICLE{Fulda201451,
   author = {Fulda, S.},
   title = {Therapeutic exploitation of necroptosis for cancer therapy},
   journal = {Seminars in Cell and Developmental Biology},
   year = {2014},
   volume = {35},
   pages = {51--56},
   doi = {10.1016/j.semcdb.2014.07.002},
   document_type = {Review}
    }

@ARTICLE{Gabaev201414326,
   author = {Gabaev, I. and Elbasani, E. and Ameres, S. and Steinbr{\"u}ck, L. and Stanton, R. and D{\"o}ring, M. and Rovis, T.L. and Kalinke, U. and Jonjic, S. and Moosmann, A. and Messerle, M.},
   title = {Expression of the human cytomegalovirus UL11 glycoprotein in viral infection and evaluation of its effect on virus-specific CD8 T cells},
   journal = {Journal of Virology},
   year = {2014},
   volume = {88},
   number = {24},
   pages = {14326--14339},
   doi = {10.1128/JVI.01691-14},
   document_type = {Article}
    }

@ARTICLE{Gach2015472,
   author = {Gach, K. and Belkacemi, O. and Lefranc, B. and Perlikowski, P. and Masson, J. and Walet-Balieu, M.-L. and Do-Rego, J.-C. and Galas, L. and Schapman, D. and Lamtahri, R. and Tonon, M.-C. and Vaudry, D. and Chuquet, J. and Leprince, J.},
   title = {Detection, characterization and biological activities of [bisphospho-thr3,9]ODN, an endogenous molecular form of ODN released by astrocytes},
   journal = {Neuroscience},
   year = {2015},
   volume = {290},
   pages = {472--484},
   doi = {10.1016/j.neuroscience.2015.01.045},
   document_type = {Article}
    }

@ARTICLE{Gal201315035,
   author = {Gal, J. and Chen, J. and Barnett, K.R. and Yang, L. and Brumley, E. and Zhu, H.},
   title = {HDAC6 regulates mutant SOD1 aggregation through two SMIR motifs and tubulin acetylation},
   journal = {Journal of Biological Chemistry},
   year = {2013},
   volume = {288},
   number = {21},
   pages = {15035--15045},
   doi = {10.1074/jbc.M112.431957},
   document_type = {Article}
    }

@ARTICLE{Galimberti2015424,
   author = {Galimberti, A. and Bruno, A. and Mezzasalma, V. and De Mattia, F. and Bruni, I. and Labra, M.},
   title = {Emerging DNA-based technologies to characterize food ecosystems},
   journal = {Food Research International},
   year = {2015},
   volume = {69},
   pages = {424--433},
   doi = {10.1016/j.foodres.2015.01.017},
   document_type = {Review}
    }

@ARTICLE{Galkin2015173,
   author = {Galkin, V.E. and Orlova, A. and Vos, M.R. and Schr{\"o}der, G.F. and Egelman, E.H.},
   title = {Near-Atomic Resolution for One State of F-Actin},
   journal = {Structure},
   year = {2015},
   volume = {23},
   number = {1},
   pages = {173--182},
   doi = {10.1016/j.str.2014.11.006},
   document_type = {Article}
    }

@ARTICLE{Galluzzi201412472,
   author = {Galluzzi, L. and Vacchelli, E. and Bravo-San Pedro, J.-M. and Buqu{\'e}, A. and Senovilla, L. and Baracco, E.E. and Bloy, N. and Castoldi, F. and Abastado, J.-P. and Agostinis, P. and Apte, R.N. and Aranda, F. and Ayyoub, M. and Beckhove, P. and Blay, J.-Y. and Bracci, L. and Caignard, A. and Castelli, C. and Cavallo, F. and Celis, E. and Cerundolo, V. and Clayton, A. and Colombo, M.P. and Coussens, L. and Dhodapkar, M.V. and Eggermont, A.M. and Fearon, D.T. and Fridman, W.H. and Fuc{\'i}kov{\'a}, J. and Gabrilovich, D.I. and Galon, J. and Garg, A. and Ghiringhelli, F. and Giaccone, G. and Gilboa, E. and Gnjatic, S. and Hoos, A. and Hosmalin, A. and J{\"a}ger, D. and Kalinski, P. and K{\"a}rre, K. and Kepp, O. and Kiessling, R. and Kirkwood, J.M. and Klein, E. and Knuth, A. and Lewis, C.E. and Liblau, R. and Lotze, M.T. and Lugli, E. and Mach, J.-P. and Mattei, F. and Mavilio, D. and Melero, I. and Melief, C.J. and Mittendorf, E.A. and Moretta, L. and Odunsi, A. and Okada, H. and Palucka, A.K. and Peter, M.E. and Pienta, K.J. and Porgador, A. and Prendergast, G.C. and Rabinovich, G.A. and Restifo, N.P. and Rizvi, N. and Saut{\`e}s-Fridman, C. and Schreiber, H. and Seliger, B. and Shiku, H. and Silva-Santos, B. and Smyth, M.J. and Speiser, D.E. and Spisek, R. and Srivastava, P.K. and Talmadge, J.E. and Tartour, E. and Van Der Burg, S.H. and Van Den Eynde, B.J. and Vile, R. and Wagner, H. and Weber, J.S. and Whiteside, T.L. and Wolchok, J.D. and Zitvogel, L. and Zou, W. and Kroemer, G.},
   title = {Classification of current anticancer immunotherapies},
   journal = {Oncotarget},
   year = {2014},
   volume = {5},
   number = {24},
   pages = {12472--12508},
   document_type = {Article}
    }

@ARTICLE{Galluzzi2014139,
   author = {Galluzzi, L. and Kepp, O. and Kroemer, G.},
   title = {MLKL regulates necrotic plasma membrane permeabilization},
   journal = {Cell Research},
   year = {2014},
   volume = {24},
   number = {2},
   pages = {139--140},
   doi = {10.1038/cr.2014.8},
   document_type = {Article}
    }

@ARTICLE{Galluzzi201424,
   author = {Galluzzi, L. and Kepp, O. and Krautwald, S. and Kroemer, G. and Linkermann, A.},
   title = {Molecular mechanisms of regulated necrosis},
   journal = {Seminars in Cell and Developmental Biology},
   year = {2014},
   volume = {35},
   pages = {24--32},
   doi = {10.1016/j.semcdb.2014.02.006},
   document_type = {Review}
    }

@ARTICLE{Galluzzi2014728,
   author = {Galluzzi, L. and Bravo-San Pedro, J.M. and Kroemer, G.},
   title = {Organelle-specific initiation of cell death},
   journal = {Nature Cell Biology},
   year = {2014},
   volume = {16},
   number = {8},
   pages = {728--736},
   doi = {10.1038/ncb3005},
   document_type = {Review}
    }

@ARTICLE{Gamrekelashvili2015273,
   author = {Gamrekelashvili, J. and Greten, T.F. and Korangy, F.},
   title = {Immunogenicity of necrotic cell death},
   journal = {Cellular and Molecular Life Sciences},
   year = {2015},
   volume = {72},
   number = {2},
   pages = {273--283},
   doi = {10.1007/s00018-014-1741-x},
   document_type = {Review}
    }

@ARTICLE{Gan2015131,
   author = {Gan, K.J. and Morihara, T. and Silverman, M.A.},
   title = {Atlas stumbled: Kinesin light chain-1 variant E triggers a vicious cycle of axonal transport disruption and amyloid-\ensuremath{\beta} generation in Alzheimer's disease},
   journal = {BioEssays},
   year = {2015},
   volume = {37},
   number = {2},
   pages = {131--141},
   doi = {10.1002/bies.201400131},
   document_type = {Note}
    }

@ARTICLE{Ganesan20142519,
   author = {Ganesan, S. and Rathinam, V.A.K. and Bossaller, L. and Army, K. and Kaiser, W.J. and Mocarski, E.S. and Dillon, C.P. and Green, D.R. and Mayadas, T.N. and Levitz, S.M. and Hise, A.G. and Silverman, N. and Fitzgerald, K.A.},
   title = {Caspase-8 modulates dectin-1 and complement receptor 3-driven IL-1\ensuremath{\beta} production in response to \ensuremath{\beta}-glucans and the fungal pathogen, Candida albicans},
   journal = {Journal of Immunology},
   year = {2014},
   volume = {193},
   number = {5},
   pages = {2519--2530},
   doi = {10.4049/jimmunol.1400276},
   document_type = {Article}
    }

@ARTICLE{Gao20141374,
   author = {Gao, S. and Andreeva, K. and Cooper, N.G.F.},
   title = {Ischemia-reperfusion injury of the retina is linked to necroptosis via the ERK1/2-RIP3 pathway},
   journal = {Molecular Vision},
   year = {2014},
   volume = {20},
   pages = {1374--1387},
   document_type = {Article}
    }

@ARTICLE{Garlanda20131003,
   author = {Garlanda, C. and Dinarello, C.A. and Mantovani, A.},
   title = {The Interleukin-1 Family: Back to the Future},
   journal = {Immunity},
   year = {2013},
   volume = {39},
   number = {6},
   pages = {1003--1018},
   doi = {10.1016/j.immuni.2013.11.010},
   document_type = {Review}
    }

@ARTICLE{Gascoigne201586,
   author = {Gascoigne, N.R.J. and Acuto, O.},
   title = {THEMIS: A critical TCR signal regulator for ligand discrimination},
   journal = {Current Opinion in Immunology},
   year = {2015},
   volume = {33},
   pages = {86--92},
   doi = {10.1016/j.coi.2015.01.020},
   document_type = {Review}
    }

@ARTICLE{Gasperini2014,
   author = {Gasperini, L. and Mano, J.F. and Reis, R.L.},
   title = {Natural polymers for the microencapsulation of cells},
   journal = {Journal of the Royal Society Interface},
   year = {2014},
   volume = {11},
   number = {100},
   doi = {10.1098/rsif.2014.0817},
   art_number = {0817},
   document_type = {Review}
    }

@ARTICLE{GattasAsfura20148208,
   author = {Gatt{\'a}s-Asfura, K.M. and Valdes, M. and Celik, E. and Stabler, C.L.},
   title = {Covalent layer-by-layer assembly of hyperbranched polymers on alginate microcapsules to impart stability and permselectivity},
   journal = {Journal of Materials Chemistry B},
   year = {2014},
   volume = {2},
   number = {46},
   pages = {8208--8219},
   doi = {10.1039/c4tb01241k},
   document_type = {Article}
    }

@ARTICLE{Gautret2015107,
   author = {Gautret, P.},
   title = {Religious mass gatherings: Connecting people and infectious agents},
   journal = {Clinical Microbiology and Infection},
   year = {2015},
   volume = {21},
   number = {2},
   pages = {107--108},
   doi = {10.1016/j.cmi.2014.11.023},
   document_type = {Editorial}
    }

@ARTICLE{Ge2014427,
   author = {Ge, L. and Hoa, N.T. and Wilson, Z. and Arismendi-Morillo, G. and Kong, X.-T. and Tajhya, R.B. and Beeton, C. and Jadus, M.R.},
   title = {Big Potassium (BK) ion channels in biology, disease and possible targets for cancer immunotherapy},
   journal = {International Immunopharmacology},
   year = {2014},
   volume = {22},
   number = {2},
   pages = {427--443},
   doi = {10.1016/j.intimp.2014.06.040},
   document_type = {Review}
    }

@ARTICLE{Geerlings201586,
   author = {Geerlings, S.E.},
   title = {Urinary tract infections: A common but fascinating infection, with still many research questions},
   journal = {Current Opinion in Infectious Diseases},
   year = {2015},
   volume = {28},
   number = {1},
   pages = {86--87},
   doi = {10.1097/QCO.0000000000000133},
   document_type = {Editorial}
    }

@ARTICLE{Geismann20141497,
   author = {Geismann, C. and Arlt, A. and Sebens, S. and Sch{\"a}fer, H.},
   title = {Cytoprotection "gone astray": Nrf2 and its role in cancer},
   journal = {OncoTargets and Therapy},
   year = {2014},
   volume = {7},
   pages = {1497--1518},
   doi = {10.2147/OTT.S36624},
   document_type = {Article}
    }

@ARTICLE{George2015191,
   author = {George, B. and Horn, D. and Bayo, P. and Zaoui, K. and Flechtenmacher, C. and Grabe, N. and Plinkert, P. and Krizhanovsky, V. and Hess, J.},
   title = {Regulation and function of Myb-binding protein 1A (MYBBP1A) in cellular senescence and pathogenesis of head and neck cancer},
   journal = {Cancer Letters},
   year = {2015},
   volume = {358},
   number = {2},
   pages = {191--199},
   doi = {10.1016/j.canlet.2014.12.042},
   document_type = {Article}
    }

@ARTICLE{Geraldo201417901,
   author = {Geraldo, R.B. and Sathler, P.C. and Louren{\cc}o, A.L. and Saito, M.S. and Cabral, L.M. and Rampelotto, P.H. and Castro, H.C.},
   title = {Platelets: Still a therapeutical target for haemostatic disorders},
   journal = {International Journal of Molecular Sciences},
   year = {2014},
   volume = {15},
   number = {10},
   pages = {17901--17919},
   doi = {10.3390/ijms151017901},
   document_type = {Review}
    }

@ARTICLE{Gerlich2014,
   author = {Gerlich, W. and Doerr, H.-W.},
   title = {Preface},
   journal = {Medical Microbiology and Immunology},
   year = {2014},
   volume = {204},
   number = {1},
   doi = {10.1007/s00430-014-0368-8},
   document_type = {Editorial}
    }

@ARTICLE{Gero2014313,
   author = {Ger{\"o}, D. and Szoleczky, P. and Chatzianastasiou, A. and Papapetropoulos, A. and Szabo, C.},
   title = {Modulation of poly(ADP-Ribose) polymerase-1 (PARP-1)-mediated oxidative cell injury by ring finger protein 146 (RNF146) in cardiac myocytes},
   journal = {Molecular Medicine},
   year = {2014},
   volume = {20},
   number = {1},
   pages = {313--328},
   doi = {10.2119/molmed.2014.00102},
   document_type = {Article}
    }

@ARTICLE{Gero2014328,
   author = {Ger{\"o}, D. and Szoleczky, P. and Chatzianastasiou, A. and Papapetropoulos, A. and Szabo, C.},
   title = {Modulation of poly(ADP-ribose) polymerase-1 (PARP-1)-mediated oxidative cell injury by ring finger protein 146 (RNF146) in cardiac myocytes},
   journal = {Molecular Medicine},
   year = {2014},
   volume = {20},
   number = {JULY-DECEMBER 2014},
   pages = {328--331},
   doi = {10.2119/molmed.2014.00102},
   document_type = {Article}
    }

@ARTICLE{GershoniEmek201523,
   author = {Gershoni-Emek, N. and Chein, M. and Gluska, S. and Perlson, E.},
   title = {Amyotrophic Lateral Sclerosis as a Spatiotemporal Mislocalization Disease: Location, Location, Location},
   journal = {International Review of Cell and Molecular Biology},
   year = {2015},
   volume = {315},
   pages = {23--71},
   doi = {10.1016/bs.ircmb.2014.11.003},
   document_type = {Article}
    }

@ARTICLE{Ghallab20141286,
   author = {Ghallab, A.},
   title = {The rediscovery of hepg2 cells for prediction of drug induced liver injury (dili)},
   journal = {EXCLI Journal},
   year = {2014},
   volume = {13},
   pages = {1286--1288},
   document_type = {Editorial}
    }

@ARTICLE{Gharibi2015113,
   author = {Gharibi, T. and Ahmadi, M. and Seyfizadeh, N. and Jadidi-Niaragh, F. and Yousefi, M.},
   title = {Immunomodulatory characteristics of mesenchymal stem cells and their role in the treatment of multiple sclerosis},
   journal = {Cellular Immunology},
   year = {2015},
   volume = {293},
   number = {2},
   pages = {113--121},
   doi = {10.1016/j.cellimm.2015.01.002},
   document_type = {Review}
    }

@ARTICLE{Ghosh201463147,
   author = {Ghosh, S.K. and Nagarajan, R.},
   title = {Total synthesis of cruciferane via epoxidation/tandem cyclization sequence},
   journal = {RSC Advances},
   year = {2014},
   volume = {4},
   number = {108},
   pages = {63147--63149},
   doi = {10.1039/c4ra10309b},
   document_type = {Article}
    }

@ARTICLE{Giampietri2014,
   author = {Giampietri, C. and Starace, D. and Petrungaro, S. and Filippini, A. and Ziparo, E.},
   title = {Necroptosis: Molecular signalling and translational implications},
   journal = {International Journal of Cell Biology},
   year = {2014},
   doi = {10.1155/2014/490275},
   art_number = {490275},
   document_type = {Review}
    }

@ARTICLE{Giblin2014271,
   author = {Giblin, W. and Skinner, M.E. and Lombard, D.B.},
   title = {Sirtuins: Guardians of mammalian healthspan},
   journal = {Trends in Genetics},
   year = {2014},
   volume = {30},
   number = {7},
   pages = {271--286},
   doi = {10.1016/j.tig.2014.04.007},
   document_type = {Review}
    }

@ARTICLE{Giles2015525,
   author = {Giles, J.A. and Greenhalgh, A.D. and Davies, C.L. and Denes, A. and Shaw, T. and Coutts, G. and Rothwell, N.J. and Mccoll, B.W. and Allan, S.M.},
   title = {Requirement for interleukin-1 to drive brain inflammation reveals tissue-specific mechanisms of innate immunity},
   journal = {European Journal of Immunology},
   year = {2015},
   volume = {45},
   number = {2},
   pages = {525--530},
   doi = {10.1002/eji.201444748},
   document_type = {Article}
    }

@ARTICLE{Giogha2014235,
   author = {Giogha, C. and Lung, T.W.F. and Pearson, J.S. and Hartland, E.L.},
   title = {Inhibition of death receptor signaling by bacterial gut pathogens},
   journal = {Cytokine and Growth Factor Reviews},
   year = {2014},
   volume = {25},
   number = {2},
   pages = {235--243},
   doi = {10.1016/j.cytogfr.2013.12.012},
   document_type = {Short Survey}
    }

@ARTICLE{Godena2014,
   author = {Godena, V.K. and Brookes-Hocking, N. and Moller, A. and Shaw, G. and Oswald, M. and Sancho, R.M. and Miller, C.C.J. and Whitworth, A.J. and De Vos, K.J.},
   title = {Increasing microtubule acetylation rescues axonal transport and locomotor deficits caused by LRRK2 Roc-COR domain mutations},
   journal = {Nature Communications},
   year = {2014},
   volume = {5},
   doi = {10.1038/ncomms6245},
   art_number = {5245},
   document_type = {Article}
    }

@ARTICLE{Goeijenbier2014,
   author = {Goeijenbier, M. and Van Gorp, E.C.M. and Van Den Brand, J.M.A. and Stittelaar, K. and Bakhtiari, K. and Roelofs, J.J.T.H. and Van Amerongen, G. and Kuiken, T. and Martina, B.E.E. and Meijers, J.C.M. and Osterhaus, A.D.M.E.},
   title = {Activation of coagulation and tissue fibrin deposition in experimental influenza in ferrets},
   journal = {BMC Microbiology},
   year = {2014},
   volume = {14},
   number = {1},
   doi = {10.1186/1471-2180-14-134},
   art_number = {134},
   document_type = {Article}
    }

@ARTICLE{Goncalves2015203,
   author = {Gon{\cc}alves, N.P. and Teixeira-Coelho, M. and Saraiva, M.J.},
   title = {Protective role of anakinra against transthyretin-mediated axonal loss and cell death in a mouse model of familial amyloidotic polyneuropathy},
   journal = {Journal of Neuropathology and Experimental Neurology},
   year = {2015},
   volume = {74},
   number = {3},
   pages = {203--217},
   doi = {10.1097/NEN.0000000000000164},
   document_type = {Article}
    }

@ARTICLE{Gonfloni2014149,
   author = {Gonfloni, S. and Iannizzotto, V. and Maiani, E. and Bellusci, G. and Ciccone, S. and Diederich, M.},
   title = {P53 and Sirt1: Routes of metabolism and genome stability},
   journal = {Biochemical Pharmacology},
   year = {2014},
   volume = {92},
   number = {1},
   pages = {149--156},
   doi = {10.1016/j.bcp.2014.08.034},
   document_type = {Review}
    }

@ARTICLE{Gonzalez2015144,
   author = {Gonz{\'a}lez, G.E. and Rhaleb, N.-E. and D'Ambrosio, M.A. and Nakagawa, P. and Liu, Y. and Leung, P. and Dai, X. and Yang, X.-P. and Peterson, E.L. and Carretero, O.A.},
   title = {Deletion of interleukin-6 prevents cardiac inflammation, fibrosis and dysfunctionwithout affecting blood pressure in angiotensin II-high salt-induced hypertension},
   journal = {Journal of Hypertension},
   year = {2015},
   volume = {33},
   number = {1},
   pages = {144--152},
   doi = {10.1097/HJH.0000000000000358},
   document_type = {Article}
    }

@ARTICLE{Gonzalez2015G63,
   author = {Gonzalez, L.M. and Moeser, A.J. and Blikslager, A.T.},
   title = {Animal models of ischemia-reperfusion-induced intestinal injury: Progress and promise for translational research},
   journal = {American Journal of Physiology - Gastrointestinal and Liver Physiology},
   year = {2015},
   volume = {308},
   number = {2},
   pages = {G63--G75},
   doi = {10.1152/ajpgi.00112.2013},
   document_type = {Article}
    }

@ARTICLE{GonzalezNavajas20142536,
   author = {Gon{\'z}alez-Navajas, J.M. and Corr, M.P. and Raz, E.},
   title = {The immediate protective response to microbial challenge},
   journal = {European Journal of Immunology},
   year = {2014},
   volume = {44},
   number = {9},
   pages = {2536--2549},
   doi = {10.1002/eji.201344291},
   document_type = {Review}
    }

@ARTICLE{Goodall2014783,
   author = {Goodall, M. and Thorburn, A.},
   title = {Identifying specific receptors for cargo-mediated autophagy},
   journal = {Cell Research},
   year = {2014},
   volume = {24},
   number = {7},
   pages = {783--784},
   doi = {10.1038/cr.2014.56},
   document_type = {Article}
    }

@ARTICLE{Gorbunova20141187,
   author = {Gorbunova, V. and Boeke, J.D. and Helfand, S.L. and Sedivy, J.M.},
   title = {Sleeping dogs of the genome},
   journal = {Science},
   year = {2014},
   volume = {346},
   number = {6214},
   pages = {1187--1188},
   doi = {10.1126/science.aaa3177},
   document_type = {Short Survey}
    }

@ARTICLE{Gordon201436,
   author = {Gordon, S. and Pl{\"u}ddemann, A. and Martinez Estrada, F.},
   title = {Macrophage heterogeneity in tissues: Phenotypic diversity and functions},
   journal = {Immunological Reviews},
   year = {2014},
   volume = {262},
   number = {1},
   pages = {36--55},
   doi = {10.1111/imr.12223},
   document_type = {Article}
    }

@ARTICLE{Goswami20142067,
   author = {Goswami, D. and Machini, M.T. and Silvestre, D.M. and Nomura, C.S. and Esposito, B.P.},
   title = {Cell penetrating peptide (CPP)-conjugated desferrioxamine for enhanced neuroprotection: Synthesis and in vitro evaluation},
   journal = {Bioconjugate Chemistry},
   year = {2014},
   volume = {25},
   number = {11},
   pages = {2067--2080},
   doi = {10.1021/bc5004197},
   document_type = {Article}
    }

@ARTICLE{GouFabregas2014219,
   author = {Gou-Fabregas, M. and Ram{\'i}rez-N{\'u}{\~n}ez, O. and Cacabelos, D. and Bahi, N. and Portero, M. and Garcera, A. and Soler, R.M.},
   title = {Calpain activation and CaMKIV reduction in spinal cords from hSOD1G93A mouse model},
   journal = {Molecular and Cellular Neuroscience},
   year = {2014},
   volume = {61},
   pages = {219--225},
   doi = {10.1016/j.mcn.2014.07.002},
   document_type = {Article}
    }

@ARTICLE{Gould201540,
   author = {Gould, H.J. and Ramadani, F.},
   title = {IgE responses in mouse and man and the persistence of IgE memory},
   journal = {Trends in Immunology},
   year = {2015},
   volume = {36},
   number = {1},
   pages = {40--48},
   doi = {10.1016/j.it.2014.11.002},
   document_type = {Review}
    }

@ARTICLE{Goursaud201591,
   author = {Goursaud, S. and Sch{\"a}fer, S. and Dumont, A.O. and Vergouts, M. and Gallo, A. and Desmet, N. and Deumens, R. and Hermans, E.},
   title = {The anti-inflammatory peptide stearyl-norleucine-VIP delays disease onset and extends survival in a rat model of inherited amyotrophic lateral sclerosis},
   journal = {Experimental Neurology},
   year = {2015},
   volume = {263},
   pages = {91--101},
   doi = {10.1016/j.expneurol.2014.09.022},
   document_type = {Article}
    }

@ARTICLE{Govindan2014695,
   author = {Govindan, J.A. and Ruvkun, G.},
   title = {J amaranath govindan1},
   journal = {Virulence},
   year = {2014},
   volume = {5},
   number = {7},
   pages = {695--696},
   doi = {10.4161/viru.36667},
   document_type = {Article}
    }

@ARTICLE{Goyal201443,
   author = {Goyal, K. and Koul, V. and Singh, Y. and Anand, A.},
   title = {Targeted drug delivery to central nervous system (CNS) for the treatment of neurodegenerative disorders: trends and advances},
   journal = {Central Nervous System Agents in Medicinal Chemistry},
   year = {2014},
   volume = {14},
   number = {1},
   pages = {43--59},
   document_type = {Article}
    }

@ARTICLE{Graeber2014620,
   author = {Graeber, M.B.},
   title = {Neuroinflammation: No rose by any other name},
   journal = {Brain Pathology},
   year = {2014},
   volume = {24},
   number = {6},
   pages = {620--622},
   doi = {10.1111/bpa.12192},
   document_type = {Article}
    }

@ARTICLE{Graham20141,
   author = {Graham, M.T. and Nadeau, K.C.},
   title = {Lessons learned from mice and man: Mimicking human allergy through mouse models},
   journal = {Clinical Immunology},
   year = {2014},
   volume = {155},
   number = {1},
   pages = {1--16},
   doi = {10.1016/j.clim.2014.08.002},
   document_type = {Review}
    }

@ARTICLE{Gratuze201586,
   author = {Gratuze, M. and No{\"e}l, A. and Julien, C. and Cisbani, G. and Milot-Rousseau, P. and Morin, F. and Dickler, M. and Goupil, C. and Bezeau, F. and Poitras, i. and Bissonnette, S. and Whittington, R.A. and H{\'e}bert, S.S. and Cicchetti, F. and Parker, J.A. and Samadi, P. and Planel, E.},
   title = {Tau hyperphosphorylation and deregulation of calcineurin inmousemodels of Huntington's disease},
   journal = {Human Molecular Genetics},
   year = {2015},
   volume = {24},
   number = {1},
   pages = {86--99},
   doi = {10.1093/hmg/ddu456},
   art_number = {ddu456},
   document_type = {Article}
    }

@ARTICLE{Greber20142317,
   author = {Greber, U.F.},
   title = {How cells tune viral mechanics - Insights from biophysical measurements of influenza virus},
   journal = {Biophysical Journal},
   year = {2014},
   volume = {106},
   number = {11},
   pages = {2317--2321},
   doi = {10.1016/j.bpj.2014.04.025},
   document_type = {Article}
    }

@ARTICLE{Green2013421,
   author = {Green, D.},
   title = {Pseudokiller, Qu'est-ce que C'est?},
   journal = {Immunity},
   year = {2013},
   volume = {39},
   number = {3},
   pages = {421--422},
   doi = {10.1016/j.immuni.2013.08.020},
   document_type = {Short Survey}
    }

@ARTICLE{Green2014,
   author = {Green, D.R. and Galluzzi, L. and Kroemer, G.},
   title = {Metabolic control of cell death},
   journal = {Science},
   year = {2014},
   volume = {345},
   number = {6203},
   doi = {10.1126/science.1250256},
   art_number = {1250256},
   document_type = {Review}
    }

@ARTICLE{Green201465,
   author = {Green, D.R. and Levine, B.},
   title = {To be or not to be? How selective autophagy and cell death govern cell fate},
   journal = {Cell},
   year = {2014},
   volume = {157},
   number = {1},
   pages = {65--75},
   doi = {10.1016/j.cell.2014.02.049},
   document_type = {Review}
    }

@ARTICLE{GreenleeWacker201430,
   author = {Greenlee-Wacker, M. and DeLeo, F.R. and Nauseef, W.M.},
   title = {How methicillin-resistant Staphylococcus aureus evade neutrophil killing},
   journal = {Current Opinion in Hematology},
   year = {2014},
   volume = {22},
   number = {1},
   pages = {30--35},
   doi = {10.1097/MOH.0000000000000096},
   document_type = {Review}
    }

@ARTICLE{GreenleeWacker20144709,
   author = {Greenlee-Wacker, M.C. and Rigby, K.M. and Kobayashi, S.D. and Porter, A.R. and DeLeo, F.R. and Nauseef, W.M.},
   title = {Phagocytosis of staphylococcus aureus by human neutrophils prevents macrophage efferocytosis and induces programmed necrosis},
   journal = {Journal of Immunology},
   year = {2014},
   volume = {192},
   number = {10},
   pages = {4709--4717},
   doi = {10.4049/jimmunol.1302692},
   document_type = {Article}
    }

@ARTICLE{Grinevich20151,
   author = {Grinevich, V. and Desarm{\'e}nien, M.G. and Chini, B. and Tauber, M. and Muscatelli, F.},
   title = {Ontogenesis of oxytocin pathways in the mammalian brain: Late maturation and psychosocial disorders},
   journal = {Frontiers in Neuroanatomy},
   year = {2015},
   volume = {8},
   number = {JAN},
   pages = {1--17},
   doi = {10.3389/fnana.2014.00164},
   art_number = {164},
   document_type = {Review}
    }

@ARTICLE{Grounds201456,
   author = {Grounds, M.D.},
   title = {The need to more precisely define aspects of skeletal muscle regeneration},
   journal = {International Journal of Biochemistry and Cell Biology},
   year = {2014},
   volume = {56},
   pages = {56--65},
   doi = {10.1016/j.biocel.2014.09.010},
   document_type = {Article}
    }

@ARTICLE{Gruninger201581,
   author = {Gr{\"u}ninger, F.},
   title = {Invited review: Drug development for tauopathies},
   journal = {Neuropathology and Applied Neurobiology},
   year = {2015},
   volume = {41},
   number = {1},
   pages = {81--96},
   doi = {10.1111/nan.12192},
   document_type = {Review}
    }

@ARTICLE{Gu201489,
   author = {Gu, F. and Chauhan, V. and Chauhan, A.},
   title = {Glutathione redox imbalance in brain disorders},
   journal = {Current Opinion in Clinical Nutrition and Metabolic Care},
   year = {2014},
   volume = {18},
   number = {1},
   pages = {89--95},
   doi = {10.1097/MCO.0000000000000134},
   document_type = {Review}
    }

@ARTICLE{Gudjoncik20141721,
   author = {Gudjoncik, A. and Guenancia, C. and Zeller, M. and Cottin, Y. and Vergely, C. and Rochette, L.},
   title = {Iron, oxidative stress, and redox signaling in the cardiovascular system},
   journal = {Molecular Nutrition and Food Research},
   year = {2014},
   volume = {58},
   number = {8},
   pages = {1721--1738},
   doi = {10.1002/mnfr.201400036},
   document_type = {Article}
    }

@ARTICLE{GuerreroHernandez2014297,
   author = {Guerrero-Hernandez, A. and Verkhratsky, A.},
   title = {Calcium signalling in diabetes},
   journal = {Cell Calcium},
   year = {2014},
   volume = {56},
   number = {5},
   pages = {297--301},
   doi = {10.1016/j.ceca.2014.08.009},
   document_type = {Review}
    }

@ARTICLE{GuerreroHernandez2014311,
   author = {Guerrero-Hern{\'a}ndez, A. and Leon-Aparicio, D. and Chavez-Reyes, J. and Olivares-Reyes, J.A. and DeJesus, S.},
   title = {Endoplasmic reticulum stress in insulin resistance and diabetes},
   journal = {Cell Calcium},
   year = {2014},
   volume = {56},
   number = {5},
   pages = {311--322},
   doi = {10.1016/j.ceca.2014.08.006},
   document_type = {Review}
    }

@ARTICLE{Guiho2015535,
   author = {Guiho, R. and Biteau, K. and Heymann, D. and Redini, F.},
   title = {TRAIL-based therapy in pediatric bone tumors: How to overcome resistance},
   journal = {Future Oncology},
   year = {2015},
   volume = {11},
   number = {3},
   pages = {535--542},
   doi = {10.2217/fon.14.293},
   document_type = {Review}
    }

@ARTICLE{Gunther201440,
   author = {G{\"u}nther, C. and Buchen, B. and Neurath, M.F. and Becker, C.},
   title = {Regulation and pathophysiological role of epithelial turnover in the gut},
   journal = {Seminars in Cell and Developmental Biology},
   year = {2014},
   volume = {35},
   pages = {40--50},
   doi = {10.1016/j.semcdb.2014.06.004},
   document_type = {Review}
    }

@ARTICLE{Guo2014,
   author = {Guo, Z.S. and Liu, Z. and Bartlett, D.L.},
   title = {Oncolytic immunotherapy: Dying the right way is a key to eliciting potent antitumor immunity},
   journal = {Frontiers in Oncology},
   year = {2014},
   volume = {4 APR},
   doi = {10.3389/fonc.2014.00074},
   art_number = {Article 74},
   document_type = {Review}
    }

@ARTICLE{Guo2014261,
   author = {Guo, Z.S. and Bartlett, D.L.},
   title = {Oncolytic viruses as platform for multimodal cancer therapeutics: A promising land},
   journal = {Cancer Gene Therapy},
   year = {2014},
   volume = {21},
   number = {7},
   pages = {261--263},
   doi = {10.1038/cgt.2014.31},
   document_type = {Review}
    }

@ARTICLE{Guo2015243,
   author = {Guo, H. and Omoto, S. and Harris, P.A. and Finger, J.N. and Bertin, J. and Gough, P.J. and Kaiser, W.J. and Mocarski, E.S.},
   title = {Herpes simplex virus suppresses necroptosis in human cells},
   journal = {Cell Host and Microbe},
   year = {2015},
   volume = {17},
   number = {2},
   pages = {243--251},
   doi = {10.1016/j.chom.2015.01.003},
   document_type = {Article}
    }

@ARTICLE{Gupta20143837,
   author = {Gupta, K.},
   title = {HMGB1 takes a "Toll" in sickle cell disease},
   journal = {Blood},
   year = {2014},
   volume = {124},
   number = {26},
   pages = {3837--3838},
   doi = {10.1182/blood-2014-11-608984},
   document_type = {Note}
    }

@ARTICLE{Gurler20153419,
   author = {Gurler, H. and Yu, Y. and Choi, J. and Kajdacsy-Balla, A.A. and Barbolina, M.V.},
   title = {Three-dimensional collagen type i matrix up-regulates nuclear isoforms of the microtubule associated protein tau implicated in resistance to paclitaxel therapy in ovarian carcinoma},
   journal = {International Journal of Molecular Sciences},
   year = {2015},
   volume = {16},
   number = {2},
   pages = {3419--3433},
   doi = {10.3390/ijms16023419},
   document_type = {Article}
    }

@ARTICLE{Gurung201417,
   author = {Gurung, P. and Kanneganti, T.-D.},
   title = {Novel Roles for Caspase-8 in IL-1\ensuremath{\beta} and Inflammasome Regulation},
   journal = {American Journal of Pathology},
   year = {2014},
   volume = {185},
   number = {1},
   pages = {17--25},
   doi = {10.1016/j.ajpath.2014.08.025},
   document_type = {Review}
    }

@ARTICLE{Gutierrez2013803,
   author = {Gutierrez, D.A. and Rodewald, H.-R.},
   title = {A sting in the tale of Th2 immunity},
   journal = {Immunity},
   year = {2013},
   volume = {39},
   number = {5},
   pages = {803--805},
   doi = {10.1016/j.immuni.2013.10.015},
   document_type = {Short Survey}
    }

@ARTICLE{Gutierrez20143827,
   author = {Gutierrez, D.A. and Fu, W. and Schonefeldt, S. and Feyerabend, T.B. and Ortiz-Lopez, A. and Lampi, Y. and Liston, A. and Mathis, D. and Rodewald, H.-R.},
   title = {Type 1 diabetes in NOD mice unaffected by mast cell deficiency},
   journal = {Diabetes},
   year = {2014},
   volume = {63},
   number = {11},
   pages = {3827--3834},
   doi = {10.2337/db14-0372},
   document_type = {Article}
    }

@ARTICLE{Gutte20143106,
   author = {Gutte, P.G.M. and Jurt, S. and Gr{\"u}tter, M.G. and Zerbe, O.},
   title = {Unusual structural features revealed by the solution NMR structure of the NLRC5 caspase recruitment domain},
   journal = {Biochemistry},
   year = {2014},
   volume = {53},
   number = {19},
   pages = {3106--3117},
   doi = {10.1021/bi500177x},
   document_type = {Article}
    }

@ARTICLE{Guzzo201411897,
   author = {Guzzo, G. and Sciacovelli, M. and Bernardi, P. and Rasola, A.},
   title = {Inhibition of succinate dehydrogenase by the mitochondrial chaperone TRAP1 has anti-oxidant and anti-apoptotic effects on tumor cells},
   journal = {Oncotarget},
   year = {2014},
   volume = {5},
   number = {23},
   pages = {11897--11908},
   document_type = {Article}
    }

@ARTICLE{Ha2014,
   author = {Ha, V.T. and Beak, H.S. and Kim, E. and Baek, K.-S. and Hossen, M.J. and Yang, W.S. and Kim, Y. and Kim, J.H. and Yang, S. and Kim, J.-H. and Joo, Y.H. and Lee, C.S. and Choi, J. and Shin, H.-J. and Hong, S. and Shin, S.S. and Cho, J.Y.},
   title = {NF- B/AP-1-targeted inhibition of macrophage-mediated inflammatory responses by depigmenting compound AP736 derived from natural 1,3-diphenylpropane skeleton},
   journal = {Mediators of Inflammation},
   year = {2014},
   volume = {2014},
   doi = {10.1155/2014/354843},
   art_number = {354843},
   document_type = {Article}
    }

@ARTICLE{Haber2014885,
   author = {Haber, M.H.},
   title = {In defense of the organism: Thomas Pradeu (Elizabeth Vitanza, trans.): The limits of the self: immunology and biological identity. Oxford University Press, New York, 2012, ix+302 pp, $65 HB, ISBN: 978-0-19-977528-6},
   journal = {Biology and Philosophy},
   year = {2014},
   volume = {29},
   number = {6},
   pages = {885--895},
   doi = {10.1007/s10539-014-9457-8},
   document_type = {Article}
    }

@ARTICLE{Habib20153,
   author = {Habib, P. and Beyer, C.},
   title = {Regulation of brain microglia by female gonadal steroids},
   journal = {Journal of Steroid Biochemistry and Molecular Biology},
   year = {2015},
   volume = {146},
   pages = {3--14},
   doi = {10.1016/j.jsbmb.2014.02.018},
   document_type = {Article}
    }

@ARTICLE{Hahn2014400,
   author = {Hahn, D.R. and Na, C.-L. and Weaver, T.E.},
   title = {Reserve autophagic capacity in alveolar epithelia provides a replicative niche for influenza A virus},
   journal = {American Journal of Respiratory Cell and Molecular Biology},
   year = {2014},
   volume = {51},
   number = {3},
   pages = {400--412},
   doi = {10.1165/rcmb.2013-0437OC},
   document_type = {Article}
    }

@ARTICLE{Hahn2014606,
   author = {Hahn, A.M. and Myers, J.D. and McFarland, E.K. and Lee, S. and Jerde, T.J.},
   title = {Interleukin-driven insulin-like growth factor promotes prostatic inflammatory hyperplasia},
   journal = {Journal of Pharmacology and Experimental Therapeutics},
   year = {2014},
   volume = {351},
   number = {3},
   pages = {606--615},
   doi = {10.1124/jpet.114.218693},
   document_type = {Article}
    }

@ARTICLE{Halden20141,
   author = {Halden, R.U. and Hartmann, E.M. and Denslow, N.D. and Haynes, P.A. and Labaer, J.},
   title = {Recent advances in proteomics applied to elucidate the role of environmental impacts on human health and organismal function},
   journal = {Journal of Proteome Research},
   year = {2014},
   volume = {14},
   number = {1},
   pages = {1--4},
   doi = {10.1021/pr501224f},
   document_type = {Review}
    }

@ARTICLE{Ham2014F1052,
   author = {Ham, A. and Rabadi, M. and Kim, M. and Brown, K.M. and Ma, Z. and D'Agati, V. and Thomas Lee, H.T.},
   title = {Peptidyl arginine deiminase-4 activation exacerbates kidney ischemia-reperfusion injury},
   journal = {American Journal of Physiology - Renal Physiology},
   year = {2014},
   volume = {307},
   number = {9},
   pages = {F1052--F1062},
   doi = {10.1152/ajprenal.00243.2014},
   document_type = {Article}
    }

@ARTICLE{Hamamura2015828,
   author = {Hamamura, K. and Nishimura, A. and Chen, A. and Takigawa, S. and Sudo, A. and Yokota, H.},
   title = {Salubrinal acts as a Dusp2 inhibitor and suppresses inflammation in anti-collagen antibody-induced arthritis},
   journal = {Cellular Signalling},
   year = {2015},
   volume = {27},
   number = {4},
   pages = {828--835},
   doi = {10.1016/j.cellsig.2015.01.010},
   document_type = {Article}
    }

@ARTICLE{Hammad20141477,
   author = {Hammad, S.},
   title = {The CHOP conundrum: Controversial discussion about the role of endoplasmic reticulum stress in hepatotoxicity},
   journal = {Archives of Toxicology},
   year = {2014},
   volume = {88},
   number = {8},
   pages = {1477--1478},
   doi = {10.1007/s00204-014-1304-9},
   document_type = {Editorial}
    }

@ARTICLE{Hamza20142834,
   author = {Hamza, A. and Wagner, J.M. and Wei, N.-N. and Kwiatkowski, S. and Zhan, C.-G. and Watt, D.S. and Korotkov, K.V.},
   title = {Application of the 4D fingerprint method with a robust scoring function for scaffold-hopping and drug repurposing strategies},
   journal = {Journal of Chemical Information and Modeling},
   year = {2014},
   volume = {54},
   number = {10},
   pages = {2834--2845},
   doi = {10.1021/ci5003872},
   document_type = {Article}
    }

@ARTICLE{Han2015357,
   author = {Han, T.Y. and Lourenssen, S. and Miller, K.G. and Blennerhassett, M.G.},
   title = {Intestinal smooth muscle phenotype determines enteric neuronal survival via GDNF expression},
   journal = {Neuroscience},
   year = {2015},
   volume = {290},
   pages = {357--368},
   doi = {10.1016/j.neuroscience.2015.01.056},
   document_type = {Article}
    }

@ARTICLE{Hao2014e46,
   author = {Hao, S. and Bellner, L. and Zhao, H. and Ratliff, B.B. and Darzynkiewicz, Z. and Vio, C.P. and Ferreri, N.R.},
   title = {NFAT5 is protective against ischemic acute kidney injury},
   journal = {Hypertension},
   year = {2014},
   volume = {63},
   number = {3},
   pages = {e46--e52},
   doi = {10.1161/HYPERTENSIONAHA.113.02476},
   document_type = {Article}
    }

@ARTICLE{Hara20144032,
   author = {Hara, K. and Iijima, K. and Elias, M.K. and Seno, S. and Tojima, I. and Kobayashi, T. and Kephart, G.M. and Kurabayashi, M. and Kita, H.},
   title = {Airway uric acid is a sensor of inhaled protease allergens and initiates type 2 immune responses in respiratory Mucosa},
   journal = {Journal of Immunology},
   year = {2014},
   volume = {192},
   number = {9},
   pages = {4032--4042},
   doi = {10.4049/jimmunol.1400110},
   document_type = {Article}
    }

@ARTICLE{Haran2014,
   author = {Haran, J. and Boyle, H. and Hokamp, K. and Yeomans, T. and Liu, Z. and Church, M. and Fleming, A.B. and Anderson, M.Z. and Berman, J. and Myers, L.C. and Sullivan, D.J. and Moran, G.P.},
   title = {Telomeric ORFs (TLOs) in Candida spp. Encode Mediator Subunits That Regulate Distinct Virulence Traits},
   journal = {PLoS Genetics},
   year = {2014},
   volume = {10},
   number = {10},
   doi = {10.1371/journal.pgen.1004658},
   document_type = {Article}
    }

@ARTICLE{Hargadon2014,
   author = {Hargadon, K.M. and Bullock, T.N.J.},
   title = {The role of tumor/dendritic cell interactions in the regulation of anti-tumor immunity: The good, the bad, and the ugly},
   journal = {Frontiers in Immunology},
   year = {2014},
   volume = {5},
   number = {APR},
   doi = {10.3389/fimmu.2014.00178},
   art_number = {Article 178},
   document_type = {Editorial}
    }

@ARTICLE{Hari2015383,
   author = {Hari, A. and Ganguly, A. and Mu, L. and Davis, S.P. and Stenner, M.D. and Lam, R. and Munro, F. and Namet, I. and Alghamdi, E. and F{\"u}rstenhaupt, T. and Dong, W. and Detampel, P. and Shen, L.J. and Amrein, M.W. and Yates, R.M. and Shi, Y.},
   title = {Redirecting soluble antigen for MHC class I cross-presentation during phagocytosis},
   journal = {European Journal of Immunology},
   year = {2015},
   volume = {45},
   number = {2},
   pages = {383--395},
   doi = {10.1002/eji.201445156},
   document_type = {Article}
    }

@ARTICLE{Harms2015306,
   author = {Harms, R.Z. and Yarde, D.N. and Guinn, Z. and Lorenzo-Arteaga, K.M. and Corley, K.P. and Cabrera, M.S. and Sarvetnick, N.E.},
   title = {Increased expression of IL-18 in the serum and islets of type 1 diabetics},
   journal = {Molecular Immunology},
   year = {2015},
   volume = {64},
   number = {2},
   pages = {306--312},
   doi = {10.1016/j.molimm.2014.12.012},
   document_type = {Article}
    }

@ARTICLE{Harrington201546,
   author = {Harrington, J.L. and Murphy, E.},
   title = {The mitochondrial calcium uniporter: Mice can live and die without it},
   journal = {Journal of Molecular and Cellular Cardiology},
   year = {2015},
   volume = {78},
   pages = {46--53},
   doi = {10.1016/j.yjmcc.2014.10.013},
   document_type = {Review}
    }

@ARTICLE{Harris2014559,
   author = {Harris, R.A. and Tindale, L. and Cumming, R.C.},
   title = {Age-dependent metabolic dysregulation in cancer and Alzheimer's disease},
   journal = {Biogerontology},
   year = {2014},
   volume = {15},
   number = {6},
   pages = {559--577},
   doi = {10.1007/s10522-014-9534-z},
   document_type = {Review}
    }

@ARTICLE{Harris2014587,
   author = {Harris, K.G. and Coyne, C.B.},
   title = {Death waits for no man - Does it wait for a virus? How enteroviruses induce and control cell death},
   journal = {Cytokine and Growth Factor Reviews},
   year = {2014},
   volume = {25},
   number = {5},
   pages = {587--596},
   doi = {10.1016/j.cytogfr.2014.08.002},
   document_type = {Article}
    }

@ARTICLE{Haverkamp2014947,
   author = {Haverkamp, J.M. and Smith, A.M. and Weinlich, R. and Dillon, C.P. and Qualls, J.E. and Neale, G. and Koss, B. and Kim, Y. and Bronte, V. and Herold, M.J. and Green, D.R. and Opferman, J.T. and Murray, P.J.},
   title = {Myeloid-derived suppressor activity is mediated by monocytic lineages maintained by continuous inhibition of extrinsic and intrinsic death pathways},
   journal = {Immunity},
   year = {2014},
   volume = {41},
   number = {6},
   pages = {947--959},
   doi = {10.1016/j.immuni.2014.10.020},
   document_type = {Article}
    }

@ARTICLE{Hawn2015344,
   author = {Hawn, T.R. and Shah, J.A. and Kalman, D.},
   title = {New tricks for old dogs: Countering antibiotic resistance in tuberculosis with host-directed therapeutics},
   journal = {Immunological Reviews},
   year = {2015},
   volume = {264},
   number = {1},
   pages = {344--362},
   doi = {10.1111/imr.12255},
   document_type = {Article}
    }

@ARTICLE{Hayden2014253,
   author = {Hayden, M.S. and Ghosh, S.},
   title = {Regulation of NF-\ensuremath{\kappa}B by TNF family cytokines},
   journal = {Seminars in Immunology},
   year = {2014},
   volume = {26},
   number = {3},
   pages = {253--266},
   doi = {10.1016/j.smim.2014.05.004},
   document_type = {Review}
    }

@ARTICLE{He2014,
   author = {He, Y. and Fisher, R. and Chowdhury, S. and Sultana, I. and Pereira, C.P. and Bray, M. and Reed, J.L.},
   title = {Vaccinia virus induces rapid necrosis in keratinocytes by a STAT3-dependent mechanism},
   journal = {PLoS ONE},
   year = {2014},
   volume = {9},
   number = {11},
   doi = {10.1371/journal.pone.0113690},
   art_number = {e113690},
   document_type = {Article}
    }

@ARTICLE{He20143328,
   author = {He, M. and Gao, S.-J.},
   title = {A novel role of SIRT1 in gammaherpesvirus latency and replication},
   journal = {Cell Cycle},
   year = {2014},
   volume = {13},
   number = {21},
   pages = {3328--3330},
   doi = {10.4161/15384101.2014.968431},
   document_type = {Article}
    }

@ARTICLE{He20148749,
   author = {He, L. and Bao, H. and Xue, J. and Zheng, L. and Zhang, Q. and Sun, L. and Pan, H.},
   title = {Circulating soluble advanced glycation end product is inversely associated with the significant risk of developing cancer: evidence from a meta-analysis},
   journal = {Tumor Biology},
   year = {2014},
   volume = {35},
   number = {9},
   pages = {8749--8755},
   doi = {10.1007/s13277-014-2122-7},
   document_type = {Article}
    }

@ARTICLE{He2014944,
   author = {He, Y.-H. and Lu, X. and Yang, L.-Q. and Xu, L.-Y. and Kong, Q.-P.},
   title = {Association of the insulin-like growth factor binding protein 3 (IGFBP-3) polymorphism with longevity in Chinese nonagenarians and centenarians},
   journal = {Aging},
   year = {2014},
   volume = {6},
   number = {11},
   pages = {944--956},
   document_type = {Article}
    }

@ARTICLE{He20151,
   author = {He, J.-S. and Narayanan, S. and Subramaniam, S. and Ho, W.Q. and Lafaille, J.J. and De Lafaille, M.A.C.},
   title = {Biology of ige production: Ige cell differentiation and the memory of ige responses},
   journal = {Current Topics in Microbiology and Immunology},
   year = {2015},
   volume = {388},
   pages = {1--19},
   doi = {10.1007/978-3-319-13725-4_1},
   document_type = {Article}
    }

@ARTICLE{He20152302,
   author = {He, X. and Li, J. and Guo, W. and Liu, W. and Yu, J. and Song, W. and Dong, L. and Wang, F. and Yu, S. and Zheng, Y. and Chen, S. and Kong, Y. and Liu, C.},
   title = {Targeting the microRNA-21/AP1 axis by 5-fluorouracil and pirarubicin in human hepatocellular carcinoma},
   journal = {Oncotarget},
   year = {2015},
   volume = {6},
   number = {4},
   pages = {2302--2314},
   document_type = {Article}
    }

@ARTICLE{He201551,
   author = {He, S. and Mao, X. and Sun, H. and Shirakawa, T. and Zhang, H. and Wang, X.},
   title = {Potential therapeutic targets in the process of nucleic acid recognition: Opportunities and challenges},
   journal = {Trends in Pharmacological Sciences},
   year = {2015},
   volume = {36},
   number = {1},
   pages = {51--64},
   doi = {10.1016/j.tips.2014.10.013},
   document_type = {Review}
    }

@ARTICLE{Hegmans201417,
   author = {Hegmans, J.P.J.J. and Aerts, J.G.J.V.},
   title = {Immunomodulation in cancer},
   journal = {Current Opinion in Pharmacology},
   year = {2014},
   volume = {17},
   number = {1},
   pages = {17--21},
   doi = {10.1016/j.coph.2014.06.007},
   document_type = {Review}
    }

@ARTICLE{Heil2014,
   author = {Heil, M. and Land, W.G.},
   title = {Danger signals - Damaged-self recognition across the tree of life},
   journal = {Frontiers in Plant Science},
   year = {2014},
   volume = {5},
   number = {October},
   doi = {10.3389/fpls.2014.00578},
   art_number = {578},
   document_type = {Review}
    }

@ARTICLE{Hemalatha2015139,
   author = {Hemalatha, K. and Madhumitha, G. and Vasavi, C.S. and Munusami, P.},
   title = {2,3-dihydroquinazolin-4(1H)-ones: Visible light mediated synthesis, solvatochromism and biological activity},
   journal = {Journal of Photochemistry and Photobiology B: Biology},
   year = {2015},
   volume = {143},
   pages = {139--147},
   doi = {10.1016/j.jphotobiol.2014.12.028},
   document_type = {Article}
    }

@ARTICLE{Hendrickx2014265,
   author = {Hendrickx, R. and Stichling, N. and Koelen, J. and Kuryk, L. and Lipiec, A. and Greber, U.F.},
   title = {Innate immunity to adenovirus},
   journal = {Human Gene Therapy},
   year = {2014},
   volume = {25},
   number = {4},
   pages = {265--284},
   doi = {10.1089/hum.2014.001},
   document_type = {Review}
    }

@ARTICLE{Herbert2015709,
   author = {Herbert, M.H. and Squire, C.J. and Mercer, A.A.},
   title = {Poxviral ankyrin proteins},
   journal = {Viruses},
   year = {2015},
   volume = {7},
   number = {2},
   pages = {709--738},
   doi = {10.3390/v7020709},
   document_type = {Review}
    }

@ARTICLE{Herdewyn2014,
   author = {Herdewyn, S. and Cirillo, C. and Van Den Bosch, L. and Robberecht, W. and Vanden Berghe, P. and Van Damme, P.},
   title = {Prevention of intestinal obstruction reveals progressive neurodegeneration in mutant TDP-43 (A315T) mice},
   journal = {Molecular Neurodegeneration},
   year = {2014},
   volume = {9},
   number = {1},
   doi = {10.1186/1750-1326-9-24},
   art_number = {24},
   document_type = {Article}
    }

@ARTICLE{Herold2014173,
   author = {Herold, M.J. and Strasser, A.},
   title = {It's not over until the FAT lady sings},
   journal = {EMBO Journal},
   year = {2014},
   volume = {33},
   number = {3},
   pages = {173--175},
   doi = {10.1002/embj.201387542},
   document_type = {Article}
    }

@ARTICLE{Hewitt2015715,
   author = {Hewitt, W.M. and Leung, S.S.F. and Pye, C.R. and Ponkey, A.R. and Bednarek, M. and Jacobson, M.P. and Lokey, R.S.},
   title = {Cell-permeable cyclic peptides from synthetic libraries inspired by natural products},
   journal = {Journal of the American Chemical Society},
   year = {2015},
   volume = {137},
   number = {2},
   pages = {715--721},
   doi = {10.1021/ja508766b},
   document_type = {Article}
    }

@ARTICLE{Heyman2014201,
   author = {Heyman, B.},
   title = {Antibodies as natural adjuvants},
   journal = {Current Topics in Microbiology and Immunology},
   year = {2014},
   volume = {382},
   pages = {201--219},
   doi = {10.1007/978-3-319-07911-0-9},
   document_type = {Review}
    }

@ARTICLE{Hildebrand201415072,
   author = {Hildebrand, J.M. and Tanzer, M.C. and Lucet, I.S. and Young, S.N. and Spall, S.K. and Sharma, P. and Pierotti, C. and Garnier, J.-M. and Dobson, R.C.J. and Webb, A.I. and Tripaydonis, A. and Babon, J.J. and Mulcair, M.D. and Scanlon, M.J. and Alexander, W.S. and Wilks, A.F. and Czabotar, P.E. and Lessene, G. and Murphy, J.M. and Silke, J.},
   title = {Activation of the pseudokinase MLKL unleashes the four-helix bundle domain to induce membrane localization and necroptotic cell death},
   journal = {Proceedings of the National Academy of Sciences of the United States of America},
   year = {2014},
   volume = {111},
   number = {42},
   pages = {15072--15077},
   doi = {10.1073/pnas.1408987111},
   document_type = {Article}
    }

@ARTICLE{Hinckelmann2013634,
   author = {Hinckelmann, M.-V. and Zala, D. and Saudou, F.},
   title = {Releasing the brake: Restoring fast axonal transport in neurodegenerative disorders},
   journal = {Trends in Cell Biology},
   year = {2013},
   volume = {23},
   number = {12},
   pages = {634--643},
   doi = {10.1016/j.tcb.2013.08.007},
   document_type = {Review}
    }

@ARTICLE{Ho2014388,
   author = {Ho, R.C. and Mak, A.},
   title = {The interface between medicine and psychiatry: Neuropsychiatric aspects of systemic lupus erythematosus (SLE)},
   journal = {Annals of the Academy of Medicine Singapore},
   year = {2014},
   volume = {43},
   number = {8},
   pages = {388--399},
   document_type = {Editorial}
    }

@ARTICLE{Ho2014539,
   author = {Ho, M.S.},
   title = {Neurodevelopment and degeneration},
   journal = {Neuroscience Bulletin},
   year = {2014},
   volume = {30},
   number = {4},
   pages = {539--541},
   doi = {10.1007/s12264-014-1455-3},
   document_type = {Editorial}
    }

@ARTICLE{Hofmann2015354,
   author = {Hofmann, U. and Frantz, S.},
   title = {Role of lymphocytes in myocardial injury, healing, and remodeling after myocardial infarction},
   journal = {Circulation Research},
   year = {2015},
   volume = {116},
   number = {2},
   pages = {354--367},
   doi = {10.1161/CIRCRESAHA.116.304072},
   document_type = {Review}
    }

@ARTICLE{Hogan20141156,
   author = {Hogan, D. and Wheeler, R.T.},
   title = {The complex roles of NADPH oxidases in fungal infection},
   journal = {Cellular Microbiology},
   year = {2014},
   volume = {16},
   number = {8},
   pages = {1156--1167},
   doi = {10.1111/cmi.12320},
   document_type = {Review}
    }

@ARTICLE{Holderied2014475,
   author = {Holderied, A. and Anders, H.-J.},
   title = {Anti-inflammatory therapies for acute tubular necrosis - pros and cons [Anti-entz{\"u}ndliche Therapien bei akuter Tubulusnekrose - Pro und Contra]},
   journal = {Nieren- und Hochdruckkrankheiten},
   year = {2014},
   volume = {43},
   number = {11},
   pages = {475--480},
   doi = {10.5414/NHX01655},
   document_type = {Review}
    }

@ARTICLE{Holland2014,
   author = {Holland, A. and Ohlendieck, K.},
   title = {Proteomic profiling of the dystrophin-deficient mdx phenocopy of dystrophinopathy-associated cardiomyopathy},
   journal = {BioMed Research International},
   year = {2014},
   volume = {2014},
   doi = {10.1155/2014/246195},
   art_number = {246195},
   document_type = {Review}
    }

@ARTICLE{Holland2014331,
   author = {Holland, A. and Schmitt-John, T. and Dowling, P. and Meleady, P. and Henry, M. and Clynes, M. and Ohlendieck, K.},
   title = {Intricate effects of primary motor neuronopathy on contractile proteins and metabolic muscle enzymes as revealed by label-free mass spectrometry},
   journal = {Bioscience Reports},
   year = {2014},
   volume = {34},
   number = {4},
   pages = {331--343},
   doi = {10.1042/BSR20140029},
   art_number = {e00119},
   document_type = {Article}
    }

@ARTICLE{Holmstrom2014411,
   author = {Holmstr{\"o}m, K.M. and Finkel, T.},
   title = {Cellular mechanisms and physiological consequences of redox-dependent signalling},
   journal = {Nature Reviews Molecular Cell Biology},
   year = {2014},
   volume = {15},
   number = {6},
   pages = {411--421},
   doi = {10.1038/nrm3801},
   document_type = {Review}
    }

@ARTICLE{Holton20151,
   author = {Holton, N. and Nekrasov, V. and Ronald, P.C. and Zipfel, C.},
   title = {The Phylogenetically-Related Pattern Recognition Receptors EFR and XA21 Recruit Similar Immune Signaling Components in Monocots and Dicots},
   journal = {PLoS Pathogens},
   year = {2015},
   volume = {11},
   number = {1},
   pages = {1--22},
   doi = {10.1371/journal.ppat.1004602},
   art_number = {e1004602},
   document_type = {Article}
    }

@ARTICLE{HombachKlonisch2014,
   author = {Hombach-Klonisch, S. and Natarajan, S. and Thanasupawat, T. and Medapati, M. and Pathak, A. and Ghavami, S. and Klonisch, T.},
   title = {Mechanisms of therapeutic resistance in cancer (stem) cells with emphasis on thyroid cancer cells},
   journal = {Frontiers in Endocrinology},
   year = {2014},
   volume = {5},
   number = {MAR},
   doi = {10.3389/fendo.2014.00037},
   art_number = {Article 37},
   document_type = {Review}
    }

@ARTICLE{Hong201413132,
   author = {Hong, S. and Zhao, B. and Lombard, D.B. and Fingar, D.C. and Inoki, K.},
   title = {Cross-talk between sirtuin and mammalian target of rapamycin complex 1 (mTORC1) signaling in the regulation of S6 kinase 1 (S6K1) phosphorylation},
   journal = {Journal of Biological Chemistry},
   year = {2014},
   volume = {289},
   number = {19},
   pages = {13132--13141},
   doi = {10.1074/jbc.M113.520734},
   document_type = {Article}
    }

@ARTICLE{Hopkins20151,
   author = {Hopkins, A.M. and DeSimone, E. and Chwalek, K. and Kaplan, D.L.},
   title = {3D in vitro modeling of the central nervous system},
   journal = {Progress in Neurobiology},
   year = {2015},
   volume = {125},
   pages = {1--25},
   doi = {10.1016/j.pneurobio.2014.11.003},
   document_type = {Review}
    }

@ARTICLE{Hou2014734,
   author = {Hou, X. and Liu, Y.},
   title = {Cross-talk among unfolded protein response, cancer metabolism, and autophagy in a cancer microenvironment},
   journal = {Chinese Journal of Clinical Oncology},
   year = {2014},
   volume = {41},
   number = {11},
   pages = {734--737},
   doi = {10.3969/j.issn.1000-8179.20140555},
   document_type = {Article}
    }

@ARTICLE{Hoyt2015743,
   author = {Hoyt, T.R. and Dobrinen, E. and Kochetkova, I. and Meissner, N.},
   title = {B cells modulate systemic responses to Pneumocystis Murina lung infection and protect on-demand hematopoiesis via T cell-independent innate mechanisms when type I interferon signaling is absent},
   journal = {Infection and Immunity},
   year = {2015},
   volume = {83},
   number = {2},
   pages = {743--758},
   doi = {10.1128/IAI.02639-14},
   document_type = {Article}
    }

@ARTICLE{Hrcek201530,
   author = {Hr{\vc}ek, J. and Godfray, H.C.J.},
   title = {What do molecular methods bring to host-parasitoid food webs?},
   journal = {Trends in Parasitology},
   year = {2015},
   volume = {31},
   number = {1},
   pages = {30--35},
   doi = {10.1016/j.pt.2014.10.008},
   document_type = {Review}
    }

@ARTICLE{Hsu201429334,
   author = {Hsu, H.-M. and Lee, Y. and Hsu, P.-H. and Liu, H.-W. and Chu, C.-H. and Chou, Y.-W. and Chen, Y.-R. and Chen, S.-H. and Tai, J.-H.},
   title = {Signal transduction triggered by iron to induce the nuclear importation of a Myb3 transcription factor in the parasitic protozoan Trichomonas vaginalis},
   journal = {Journal of Biological Chemistry},
   year = {2014},
   volume = {289},
   number = {42},
   pages = {29334--29349},
   doi = {10.1074/jbc.M114.599498},
   document_type = {Article}
    }

@ARTICLE{Hu2014193,
   author = {Hu, Y. and Xiao, H. and Shi, T. and Oppenheim, J.J. and Chen, X.},
   title = {Progranulin promotes tumour necrosis factor-induced proliferation of suppressive mouse CD4+ Foxp3+ regulatory T cells},
   journal = {Immunology},
   year = {2014},
   volume = {142},
   number = {2},
   pages = {193--201},
   doi = {10.1111/imm.12241},
   document_type = {Article}
    }

@ARTICLE{Hu2014437,
   author = {Hu, C.-E. and Liu, Y.-C. and Zhang, H.-D. and Huang, G.-J.},
   title = {The RNA-binding protein PCBP2 facilitates gastric carcinoma growth by targeting miR-34a},
   journal = {Biochemical and Biophysical Research Communications},
   year = {2014},
   volume = {448},
   number = {4},
   pages = {437--442},
   doi = {10.1016/j.bbrc.2014.04.124},
   document_type = {Article}
    }

@ARTICLE{Hu2014727,
   author = {Hu, Y. and Liu, J. and Wu, Y.-F. and Lou, J. and Mao, Y.-Y. and Shen, H.-H. and Chen, Z.-H.},
   title = {MTOR and autophagy in regulation of acute lung injury: A review and perspective},
   journal = {Microbes and Infection},
   year = {2014},
   volume = {16},
   number = {9},
   pages = {727--734},
   doi = {10.1016/j.micinf.2014.07.005},
   document_type = {Short Survey}
    }

@ARTICLE{Hu201476,
   author = {Hu, Z. and Chen, Z. and Huang, N. and Teng, X. and Zhang, J. and Wang, Z. and Wei, X. and Qin, K. and Liu, X. and Wu, X. and Tang, H. and Zhu, X. and Cui, K. and Li, J.},
   title = {Expression, purification of IL-38 in Escherichia coli and production of polyclonal antibodies},
   journal = {Protein Expression and Purification},
   year = {2014},
   volume = {107},
   pages = {76--82},
   doi = {10.1016/j.pep.2014.10.016},
   document_type = {Article}
    }

@ARTICLE{Hu2014905,
   author = {Hu, B. and Guo, Y. and Chen, C. and Li, Q. and Niu, X. and Guo, S. and Zhang, A. and Wang, Y. and Deng, Z.},
   title = {Repression of SIRT1 promotes the differentiation of mouse induced pluripotent stem cells into neural stem cells},
   journal = {Cellular and Molecular Neurobiology},
   year = {2014},
   volume = {34},
   number = {6},
   pages = {905--912},
   doi = {10.1007/s10571-014-0071-8},
   document_type = {Article}
    }

@ARTICLE{Hu2014945,
   author = {Hu, J. and Jing, H. and Lin, H.},
   title = {Sirtuin inhibitors as anticancer agents},
   journal = {Future Medicinal Chemistry},
   year = {2014},
   volume = {6},
   number = {8},
   pages = {945--966},
   doi = {10.4155/fmc.14.44},
   document_type = {Review}
    }

@ARTICLE{Hu2015142,
   author = {Hu, W. and Yuan, Q. and Liu, X.-H. and Zhu, H.-C. and Lv, S.-Q. and Wang, X.-H.},
   title = {Cyclophilin D-mediated apoptosis attributes to sorafenib-induced cytotoxicity in clear cell-renal cell carcinoma},
   journal = {European Journal of Pharmacology},
   year = {2015},
   volume = {749},
   pages = {142--150},
   doi = {10.1016/j.ejphar.2014.12.025},
   document_type = {Article}
    }

@ARTICLE{Hu2015264,
   author = {Hu, J. and Ahuja, L.G. and Meharena, H.S. and Kannan, N. and Kornev, A.P. and Taylor, S.S. and Shaw, A.S.},
   title = {Kinase regulation by hydrophobic spine assembly in cancer},
   journal = {Molecular and Cellular Biology},
   year = {2015},
   volume = {35},
   number = {1},
   pages = {264--276},
   doi = {10.1128/MCB.00943-14},
   document_type = {Article}
    }

@ARTICLE{Hu2015290,
   author = {Hu, C.-J. and Wang, B. and Tang, B. and Chen, B.-J. and Xiao, Y.-F. and Qin, Y. and Yong, X. and Luo, G. and Zhang, J.-W. and Zhang, D. and Li, S. and He, F. and Yang, S.-M.},
   title = {The FOXM1-induced resistance to oxaliplatin is partially mediated by its novel target gene Mcl-1 in gastric cancer cells},
   journal = {Biochimica et Biophysica Acta - Gene Regulatory Mechanisms},
   year = {2015},
   volume = {1849},
   number = {3},
   pages = {290--299},
   doi = {10.1016/j.bbagrm.2014.11.008},
   document_type = {Article}
    }

@ARTICLE{Huang20142735,
   author = {Huang, Q. and Chang, J. and Cheung, M.K. and Nong, W. and Li, L. and Lee, M.-T. and Kwan, H.S.},
   title = {Human proteins with target sites of multiple post-translational modification types are more prone to be involved in disease},
   journal = {Journal of Proteome Research},
   year = {2014},
   volume = {13},
   number = {6},
   pages = {2735--2748},
   doi = {10.1021/pr401019d},
   document_type = {Article}
    }

@ARTICLE{Huang20144588,
   author = {Huang, Y.-E. and Xu, J.-B. and An, H.-Y.},
   title = {Notch signaling regulates epithelial-mesenchymal transition in hepatic fibrosis},
   journal = {World Chinese Journal of Digestology},
   year = {2014},
   volume = {22},
   number = {30},
   pages = {4588--4592},
   doi = {10.11569/wcjd.v22.i30.4588},
   document_type = {Review}
    }

@ARTICLE{Huang2014620,
   author = {Huang, H. and Williams, R.C. and Kyrkanides, S.},
   title = {Accelerated orthodontic tooth movement: Molecular mechanisms},
   journal = {American Journal of Orthodontics and Dentofacial Orthopedics},
   year = {2014},
   volume = {146},
   number = {5},
   pages = {620--632},
   doi = {10.1016/j.ajodo.2014.07.007},
   document_type = {Review}
    }

@ARTICLE{Huang20151255,
   author = {Huang, P.-Q. and Wang, Y. and Luo, S.-P. and Geng, H. and Ruan, Y.-P. and Wang, A.-E.},
   title = {Procedure - Economical enantioselective total syntheses of asperlicins C and e},
   journal = {Tetrahedron Letters},
   year = {2015},
   volume = {56},
   number = {10},
   pages = {1255--1258},
   doi = {10.1016/j.tetlet.2015.01.084},
   document_type = {Article}
    }

@ARTICLE{Huang2015229,
   author = {Huang, Z. and Wu, S.-Q. and Liang, Y. and Zhou, X. and Chen, W. and Li, L. and Wu, J. and Zhuang, Q. and Chen, C. and Li, J. and Zhong, C.-Q. and Xia, W. and Zhou, R. and Zheng, C. and Han, J.},
   title = {RIP1/RIP3 binding to HSV-1 ICP6 initiates necroptosis to restrict virus propagation in mice},
   journal = {Cell Host and Microbe},
   year = {2015},
   volume = {17},
   number = {2},
   pages = {229--242},
   doi = {10.1016/j.chom.2015.01.002},
   document_type = {Article}
    }

@ARTICLE{Huang2015241,
   author = {Huang, Y. and Huang, X. and Yang, Y. and Wang, W. and Yu, Y. and Qin, Q.},
   title = {Involvement of fish signal transducer and activator of transcription 3 (STAT3) in nodavirus infection induced cell death},
   journal = {Fish and Shellfish Immunology},
   year = {2015},
   volume = {43},
   number = {1},
   pages = {241--248},
   doi = {10.1016/j.fsi.2014.12.031},
   document_type = {Article}
    }

@ARTICLE{Huang2015269,
   author = {Huang, L.-P. and Deng, M.-Z. and He, Y.-P. and Fang, Y.-Q.},
   title = {\ensuremath{\beta}-asarone and levodopa co-administration protects against 6-hydroxydopamine-induced damage in parkinsonian rat mesencephalon by regulating autophagy: Down-expression Beclin-1 and light chain 3B and up-expression P62},
   journal = {Clinical and Experimental Pharmacology and Physiology},
   year = {2015},
   volume = {42},
   number = {3},
   pages = {269--277},
   doi = {10.1111/1440-1681.12344},
   document_type = {Article}
    }

@ARTICLE{Huang2015924,
   author = {Huang, C. and Freter, C.},
   title = {Lipid metabolism, apoptosis and cancer therapy},
   journal = {International Journal of Molecular Sciences},
   year = {2015},
   volume = {16},
   number = {1},
   pages = {924--949},
   doi = {10.3390/ijms16010924},
   document_type = {Review}
    }

@ARTICLE{Hubbard20132233,
   author = {Hubbard, B.P. and Loh, C. and Gomes, A.P. and Li, J. and Lu, Q. and Doyle, T.L.G. and Disch, J.S. and Armour, S.M. and Ellis, J.L. and Vlasuk, G.P. and Sinclair, D.A.},
   title = {Carboxamide SIRT1 inhibitors block DBC1 binding via an acetylation- independent mechanism},
   journal = {Cell Cycle},
   year = {2013},
   volume = {12},
   number = {14},
   pages = {2233--2240},
   doi = {10.4161/cc.25268},
   document_type = {Article}
    }

@ARTICLE{Humbert20151,
   author = {Humbert, M. and Dinh-Xuan, A.T. and Reeves, E.L. and Broadhead, M.G. and Bullen, N.J.},
   title = {The ambition of the European Respiratory Journal: Chapter 3},
   journal = {European Respiratory Journal},
   year = {2015},
   volume = {45},
   number = {1},
   pages = {1--6},
   doi = {10.1183/09031936.00201614},
   document_type = {Review}
    }

@ARTICLE{Hur2014171,
   author = {Hur, E.-M. and Lee, B.D.},
   title = {Microtubule-targeting agents enter the central nervous system (CNS): Double-edged swords for treating CNS injury and disease},
   journal = {International Neurourology Journal},
   year = {2014},
   volume = {18},
   number = {4},
   pages = {171--178},
   doi = {10.5213/inj.2014.18.4.171},
   document_type = {Review}
    }

@ARTICLE{Hurt20131,
   author = {Hurt, A.C. and Ison, M.G. and Hayden, F.G. and Hay, A.J.},
   title = {Second isirv antiviral group conference: Overview},
   journal = {Influenza and other Respiratory Viruses},
   year = {2013},
   volume = {7},
   number = {SUPPL.3},
   pages = {1--7},
   doi = {10.1111/irv.12207},
   document_type = {Editorial}
    }

@ARTICLE{Huttner2014401,
   author = {H{\"u}ttner, S. and Veit, C. and Vavra, U. and Schoberer, J. and Dicker, M. and Maresch, D. and Altmann, F. and Strasser, R.},
   title = {A context-independent N-glycan signal targets the misfolded extracellular domain of Arabidopsis STRUBBELIG to endoplasmic-reticulum-associated degradation},
   journal = {Biochemical Journal},
   year = {2014},
   volume = {464},
   pages = {401--411},
   doi = {10.1042/BJ20141057},
   document_type = {Article}
    }

@ARTICLE{Hwang2015119,
   author = {Hwang, T.-L. and Hsu, C.-Y. and Aljuffali, I.A. and Chen, C.-H. and Chang, Y.-T. and Fang, J.-Y.},
   title = {Cationic liposomes evoke proinflammatory mediator release and neutrophil extracellular traps (NETs) toward human neutrophils},
   journal = {Colloids and Surfaces B: Biointerfaces},
   year = {2015},
   volume = {128},
   pages = {119--126},
   doi = {10.1016/j.colsurfb.2015.02.022},
   document_type = {Article}
    }

@ARTICLE{Hytti2015208,
   author = {Hytti, M. and Piippo, N. and Salminen, A. and Honkakoski, P. and Kaarniranta, K. and Kauppinen, A.},
   title = {Quercetin alleviates 4-hydroxynonenal-induced cytotoxicity and inflammation in ARPE-19 cells},
   journal = {Experimental Eye Research},
   year = {2015},
   volume = {132},
   pages = {208--215},
   doi = {10.1016/j.exer.2015.02.001},
   document_type = {Article}
    }

@ARTICLE{Iannitelli20141,
   author = {Iannitelli, A. and Biondi, M.},
   title = {Epigenetics in the treatment of mental diseases [L'epigenetica nella terapia dei disturbi psichiatrici]},
   journal = {Rivista di Psichiatria},
   year = {2014},
   volume = {49},
   number = {1},
   pages = {1},
   doi = {10.1708/1407.15618},
   document_type = {Editorial}
    }

@ARTICLE{Igaki2014267,
   author = {Igaki, T. and Miura, M.},
   title = {The Drosophila TNF ortholog Eiger: Emerging physiological roles and evolution of the TNF system},
   journal = {Seminars in Immunology},
   year = {2014},
   volume = {26},
   number = {3},
   pages = {267--274},
   doi = {10.1016/j.smim.2014.05.003},
   document_type = {Review}
    }

@ARTICLE{Iijima20141549,
   author = {Iijima, K. and Kobayashi, T. and Hara, K. and Kephart, G.M. and Ziegler, S.F. and McKenzie, A.N. and Kita, H.},
   title = {IL-33 and thymic stromal lymphopoietin mediate immune pathology in response to chronic airborne allergen exposure},
   journal = {Journal of Immunology},
   year = {2014},
   volume = {193},
   number = {4},
   pages = {1549--1559},
   doi = {10.4049/jimmunol.1302984},
   document_type = {Article}
    }

@ARTICLE{Ikeda20141186,
   author = {Ikeda, R. and Ichikawa, T. and Miyazaki, Y. and Shimizu, N. and Ryoke, T. and Haru, K. and Sugita, T. and Takashima, M.},
   title = {Detection and characterization of plasminogen receptors on clinical isolates of Trichosporon asahii},
   journal = {FEMS Yeast Research},
   year = {2014},
   volume = {14},
   number = {8},
   pages = {1186--1195},
   doi = {10.1111/1567-1364.12215},
   document_type = {Article}
    }

@ARTICLE{Ikeda2014445,
   author = {Ikeda, R. and Ichikawa, T.},
   title = {Interaction of surface molecules on Cryptococcus neoformans with plasminogen},
   journal = {FEMS Yeast Research},
   year = {2014},
   volume = {14},
   number = {3},
   pages = {445--450},
   doi = {10.1111/1567-1364.12131},
   document_type = {Article}
    }

@ARTICLE{IllnaitZaragozi2014707,
   author = {Illnait-Zaragozi, M.T. and Mart{\'i}nez-Mach{\'i}n, G.F. and Fern{\'a}ndez-Andreu, C.M. and Perurena-Lancha, M.R. and Hagen, F. and Meis, J.F.},
   title = {Cryptococcus and Cryptococcosis in Cuba. A minireview},
   journal = {Mycoses},
   year = {2014},
   volume = {57},
   number = {12},
   pages = {707--717},
   doi = {10.1111/myc.12275},
   document_type = {Review}
    }

@ARTICLE{Inaba201423705,
   author = {Inaba, J. and McConnell, E.J. and Davis, K.R.},
   title = {Lunasin sensitivity in non-small cell lung cancer cells is linked to suppression of integrin signaling and changes in histone acetylation},
   journal = {International Journal of Molecular Sciences},
   year = {2014},
   volume = {15},
   number = {12},
   pages = {23705--23724},
   doi = {10.3390/ijms151223705},
   document_type = {Article}
    }

@ARTICLE{Ingram201546,
   author = {Ingram, D.K. and Roth, G.S.},
   title = {Calorie restriction mimetics: Can you have your cake and eat it, too?},
   journal = {Ageing Research Reviews},
   year = {2015},
   volume = {20},
   pages = {46--62},
   doi = {10.1016/j.arr.2014.11.005},
   document_type = {Review}
    }

@ARTICLE{Inoue20144342,
   author = {Inoue, Y. and Shirasuna, K. and Kimura, H. and Usui, F. and Kawashima, A. and Karasawa, T. and Tago, K. and Dezaki, K. and Nishimura, S. and Sagara, J. and Noda, T. and Iwakura, Y. and Tsutsui, H. and Taniguchi, S. and Yanagisawa, K. and Yada, T. and Yasuda, Y. and Takahashi, M.},
   title = {NLRP3 regulates neutrophil functions and contributes to hepatic ischemia-reperfusion injury independently of inflammasomes},
   journal = {Journal of Immunology},
   year = {2014},
   volume = {192},
   number = {9},
   pages = {4342--4351},
   doi = {10.4049/jimmunol.1302039},
   document_type = {Article}
    }

@ARTICLE{Inui2015544,
   author = {Inui, A. and Chen, C.-Y. and Meguid, M.},
   title = {Microbiome, peptide autoantibodies, and eating disorders: A missing link between gut and brain},
   journal = {Nutrition},
   year = {2015},
   volume = {31},
   number = {3},
   pages = {544--545},
   doi = {10.1016/j.nut.2015.01.007},
   document_type = {Editorial}
    }

@ARTICLE{Ishima2013,
   author = {Ishima, Y. and Kragh-Hansen, U. and Maruyama, T. and Otagiri, M.},
   title = {Poly-S-nitrosated albumin as a safe and effective multifunctional antitumor agent: Characterization, biochemistry and possible future therapeutic applications},
   journal = {BioMed Research International},
   year = {2013},
   volume = {2013},
   doi = {10.1155/2013/353892},
   art_number = {353892},
   document_type = {Review}
    }

@ARTICLE{Ishima20142184,
   author = {Ishima, Y. and Fang, J. and Kragh-Hansen, U. and Yin, H. and Liao, L. and Katayama, N. and Watanabe, H. and Kai, T. and Suenaga, A. and Maeda, H. and Otagiri, M. and Maruyama, T.},
   title = {Tuning of poly-s-nitrosated human serum albumin as superior antitumor nanomedicine},
   journal = {Journal of Pharmaceutical Sciences},
   year = {2014},
   volume = {103},
   number = {7},
   pages = {2184--2188},
   doi = {10.1002/jps.24020},
   document_type = {Article}
    }

@ARTICLE{Ishima2014343,
   author = {Ishima, Y.},
   title = {Development of Albumin-based nitric oxide delivery system and its applications in cancer and ischemic disease},
   journal = {Drug Delivery System},
   year = {2014},
   volume = {29},
   number = {4},
   pages = {343--353},
   document_type = {Note}
    }

@ARTICLE{Islam2014509,
   author = {Islam, N. and Whitehouse, M. and Mehendale, S. and Hall, M. and Tierney, J. and O'Connell, E. and Blom, A. and Bannister, G. and Hinde, J. and Ceredig, R. and Bradley, B.A.},
   title = {Post-traumatic immunosuppression is reversed by anti-coagulated salvaged blood transfusion: Deductions from studying immune status after knee arthroplasty},
   journal = {Clinical and Experimental Immunology},
   year = {2014},
   volume = {177},
   number = {2},
   pages = {509--520},
   doi = {10.1111/cei.12351},
   document_type = {Article}
    }

@ARTICLE{Islamian201478,
   author = {Islamian, J.P. and Mohammadi, M. and Baradaran, B.},
   title = {Inhibition of human esophageal squamous cell carcinomas by targeted silencing of tumor enhancer genes: an overview},
   journal = {Cancer Biology and Medicine},
   year = {2014},
   volume = {11},
   number = {2},
   pages = {78--85},
   doi = {10.7497/j.issn.2095-3941.2014.02.002},
   document_type = {Review}
    }

@ARTICLE{Ismahil2013142,
   author = {Ismahil, M.A. and Prabhu, S.D.},
   title = {Cardiac immune cell remodeling after myocardial infarction},
   journal = {Journal of Molecular and Cellular Cardiology},
   year = {2013},
   volume = {62},
   pages = {142--143},
   doi = {10.1016/j.yjmcc.2013.05.017},
   document_type = {Editorial}
    }

@ARTICLE{Italiani2014,
   author = {Italiani, P. and Carlesi, C. and Giungato, P. and Puxeddu, I. and Borroni, B. and Boss{\`u}, P. and Migliorini, P. and Siciliano, G. and Boraschi, D.},
   title = {Evaluating the levels of interleukin-1 family cytokines in sporadic amyotrophic lateral sclerosis},
   journal = {Journal of Neuroinflammation},
   year = {2014},
   volume = {11},
   doi = {10.1186/1742-2094-11-94},
   art_number = {94},
   document_type = {Article}
    }

@ARTICLE{Ito201510,
   author = {Ito, S. and Barrett, A.J.},
   title = {ST2: The biomarker at the heart of GVHD severity},
   journal = {Blood},
   year = {2015},
   volume = {125},
   number = {1},
   pages = {10--11},
   doi = {10.1182/blood-2014-11-611780},
   document_type = {Review}
    }

@ARTICLE{Ivanova2014314,
   author = {Ivanova, B. and Spiteller, M.},
   title = {Evodiamine and rutaecarpine alkaloids as highly selective transient receptor potential vanilloid 1 agonists},
   journal = {International Journal of Biological Macromolecules},
   year = {2014},
   volume = {65},
   pages = {314--324},
   doi = {10.1016/j.ijbiomac.2014.01.059},
   document_type = {Article}
    }

@ARTICLE{Ivanova201553,
   author = {Ivanova, B. and Spiteller, M.},
   title = {Quinoxalines as potent selective CRFRs ligands for monitoring and brain diagnostic},
   journal = {Bioorganic Chemistry},
   year = {2015},
   volume = {58},
   pages = {53--64},
   doi = {10.1016/j.bioorg.2014.10.008},
   document_type = {Article}
    }

@ARTICLE{Iwai2014503,
   author = {Iwai, K. and Fujita, H. and Sasaki, Y.},
   title = {Linear ubiquitin chains: NF-\ensuremath{\kappa}B signalling, cell death and beyond},
   journal = {Nature Reviews Molecular Cell Biology},
   year = {2014},
   volume = {15},
   number = {8},
   pages = {503--508},
   doi = {10.1038/nrm3836},
   document_type = {Article}
    }

@ARTICLE{Jackson2014,
   author = {Jackson, D.G. and Wang, J. and Keane, R.W. and Scemes, E. and Dahl, G.},
   title = {ATP and potassium ions: A deadly combination for astrocytes},
   journal = {Scientific Reports},
   year = {2014},
   volume = {4},
   doi = {10.1038/srep04576},
   art_number = {4576},
   document_type = {Article}
    }

@ARTICLE{Jacquel20142445,
   author = {Jacquel, A. and Auberger, P.},
   title = {cIAPs and XIAP reduce RIPKs to silence},
   journal = {Blood},
   year = {2014},
   volume = {123},
   number = {16},
   pages = {2445--2446},
   doi = {10.1182/blood-2014-02-555771},
   document_type = {Note}
    }

@ARTICLE{Jaiswal2015,
   author = {Jaiswal, H. and Lindqvist, A.},
   title = {Bystander communication and cell cycle decisions after DNA damage},
   journal = {Frontiers in Genetics},
   year = {2015},
   volume = {5},
   number = {FEB},
   doi = {10.3389/fgene.2015.00063},
   art_number = {00063},
   document_type = {Article}
    }

@ARTICLE{Jantzie2014,
   author = {Jantzie, L.L. and Corbett, C.J. and Berglass, J. and Firl, D.J. and Flores, J. and Mannix, R. and Robinson, S.},
   title = {Complex pattern of interaction between in utero hypoxia-ischemia and intra-amniotic inflammation disrupts brain development and motor function},
   journal = {Journal of Neuroinflammation},
   year = {2014},
   volume = {11},
   number = {1},
   doi = {10.1186/1742-2094-11-131},
   art_number = {131},
   document_type = {Article}
    }

@ARTICLE{Jasenosky201574,
   author = {Jasenosky, L.D. and Scriba, T.J. and Hanekom, W.A. and Goldfeld, A.E.},
   title = {T cells and adaptive immunity to Mycobacterium tuberculosis in humans},
   journal = {Immunological Reviews},
   year = {2015},
   volume = {264},
   number = {1},
   pages = {74--87},
   doi = {10.1111/imr.12274},
   document_type = {Article}
    }

@ARTICLE{Jayamani2014733,
   author = {Jayamani, E. and Mylonakis, E.},
   title = {Effector triggered manipulation of host immune response elicited by different pathotypes of escherichia coli},
   journal = {Virulence},
   year = {2014},
   volume = {5},
   number = {7},
   pages = {733--739},
   doi = {10.4161/viru.29948},
   document_type = {Review}
    }

@ARTICLE{Jayasooriya2014959,
   author = {Jayasooriya, R.G.P.T. and Choi, Y.H. and Hyun, J.W. and Kim, G.-Y.},
   title = {Camptothecin sensitizes human hepatoma Hep3B cells to TRAIL-mediated apoptosis via ROS-dependent death receptor 5 upregulation with the involvement of MAPKs},
   journal = {Environmental Toxicology and Pharmacology},
   year = {2014},
   volume = {38},
   number = {3},
   pages = {959--967},
   doi = {10.1016/j.etap.2014.10.012},
   document_type = {Article}
    }

@ARTICLE{JeanBeltran2014697,
   author = {Jean Beltran, P.M. and Cristea, I.M.},
   title = {The life cycle and pathogenesis of human cytomegalovirus infection: Lessons from proteomics},
   journal = {Expert Review of Proteomics},
   year = {2014},
   volume = {11},
   number = {6},
   pages = {697--711},
   doi = {10.1586/14789450.2014.971116},
   document_type = {Review}
    }

@ARTICLE{Jeffries201545,
   author = {Jeffries, M.A. and Sawalha, A.H.},
   title = {Autoimmune disease in the epigenetic era: How has epigenetics changed our understanding of disease and how can we expect the field to evolve?},
   journal = {Expert Review of Clinical Immunology},
   year = {2015},
   volume = {11},
   number = {1},
   pages = {45--58},
   doi = {10.1586/1744666X.2015.994507},
   document_type = {Review}
    }

@ARTICLE{Jeong20141996,
   author = {Jeong, W.-J. and Lim, Y.-B.},
   title = {Macrocyclic peptides self-assemble into robust vesicles with molecular recognition capabilities},
   journal = {Bioconjugate Chemistry},
   year = {2014},
   volume = {25},
   number = {11},
   pages = {1996--2003},
   doi = {10.1021/bc500367z},
   document_type = {Article}
    }

@ARTICLE{Jha2015241,
   author = {Jha, M.K. and Lee, H.-W. and Kim, S. and Suk, K.},
   title = {Innate immune proteins as biomarkers for CNS injury: Critical evaluation (WO2013119673 A1)},
   journal = {Expert Opinion on Therapeutic Patents},
   year = {2015},
   volume = {25},
   number = {2},
   pages = {241--245},
   doi = {10.1517/13543776.2014.972937},
   document_type = {Article}
    }

@ARTICLE{Jhingran20151,
   author = {Jhingran, A. and Kasahara, S. and Shepardson, K.M. and Junecko, B.A.F. and Heung, L.J. and Kumasaka, D.K. and Knoblaugh, S.E. and Lin, X. and Kazmierczak, B.I. and Reinhart, T.A. and Cramer, R.A. and Hohl, T.M.},
   title = {Compartment-Specific and Sequential Role of MyD88 and CARD9 in Chemokine Induction and Innate Defense during Respiratory Fungal Infection},
   journal = {PLoS Pathogens},
   year = {2015},
   volume = {11},
   number = {1},
   pages = {1--22},
   doi = {10.1371/journal.ppat.1004589},
   art_number = {e1004589},
   document_type = {Article}
    }

@ARTICLE{Ji2014,
   author = {Ji, W. and Yang, M. and Praggastis, A. and Li, Y. and Zhou, H.J. and He, Y. and Ghazvinian, R. and Cincotta, D.J. and Rice, K.P. and Min, W.},
   title = {Carbamoylating activity associated with the activation of the antitumor agent laromustine inhibits angiogenesis by inducing ASK1-dependent endothelial cell death},
   journal = {PLoS ONE},
   year = {2014},
   volume = {9},
   number = {7},
   doi = {10.1371/journal.pone.0103224},
   art_number = {e103224},
   document_type = {Article}
    }

@ARTICLE{Jia2015179,
   author = {Jia, Y. and Wang, Y. and Xie, J.},
   title = {The Hedgehog pathway: role in cell differentiation, polarity and proliferation},
   journal = {Archives of Toxicology},
   year = {2015},
   volume = {89},
   number = {2},
   pages = {179--191},
   doi = {10.1007/s00204-014-1433-1},
   document_type = {Review}
    }

@ARTICLE{Jia20152925,
   author = {Jia, J. and Shi, J. and Zhou, J. and Liu, X. and Song, Y. and Xu, H.E. and Yi, W.},
   title = {Rhodium(III)-catalyzed C-H activation and intermolecular annulation with terminal alkynes: From indoles to carbazoles},
   journal = {Chemical Communications},
   year = {2015},
   volume = {51},
   number = {14},
   pages = {2925--2928},
   doi = {10.1039/c4cc09823d},
   document_type = {Article}
    }

@ARTICLE{Jiang2014,
   author = {Jiang, K. and Li, Y. and Zhu, Q. and Xu, J. and Wang, Y. and Deng, W. and Liu, Q. and Zhang, G. and Meng, S.},
   title = {Pharmacological modulation of autophagy enhances Newcastle disease virus-mediated oncolysis in drug-resistant lung cancer cells},
   journal = {BMC Cancer},
   year = {2014},
   volume = {14},
   number = {1},
   doi = {10.1186/1471-2407-14-551},
   art_number = {551},
   document_type = {Article}
    }

@ARTICLE{Jiang20141109,
   author = {Jiang, P. and Zhang, L. and Zhu, W. and Li, H. and Dang, R. and Tang, M.},
   title = {Chronic stress causes neuroendocrine-immune disturbances without affecting renal vitamin D metabolism in rats},
   journal = {Academic Psychiatry},
   year = {2014},
   volume = {37},
   number = {11},
   pages = {1109--1116},
   doi = {10.1007/s40618-014-0191-5},
   document_type = {Review}
    }

@ARTICLE{Jiang2015126,
   author = {Jiang, M. and Wang, L. and Jiang, W. and Huang, S.},
   title = {Simultaneous determination of 14-thienyl methylene matrine and matrine in rat plasma by high-performance liquid chromatography-tandem mass spectrometry and its application in a pharmacokinetic study},
   journal = {Journal of Chromatography B: Analytical Technologies in the Biomedical and Life Sciences},
   year = {2015},
   volume = {974},
   pages = {126--130},
   doi = {10.1016/j.jchromb.2014.10.041},
   document_type = {Article}
    }

@ARTICLE{Jiang2015625,
   author = {Jiang, D. and Wang, G. and Zheng, F. and Han, J. and Wu, X.},
   title = {Novel thermo-sensitive hydrogels containing polythioether dendrons: Facile tuning of LCSTs, strong absorption of Ag ions, and embedment of smaller Ag nanocrystals},
   journal = {Polymer Chemistry},
   year = {2015},
   volume = {6},
   number = {4},
   pages = {625--632},
   doi = {10.1039/c4py01158a},
   document_type = {Article}
    }

@ARTICLE{Jin2014451,
   author = {Jin, L. and Zhao, J. and Jing, W. and Yan, S. and Wang, X. and Xiao, C. and Ma, B.},
   title = {Role of miR-146a in human chondrocyte apoptosis in response to mechanical pressure injury in vitro},
   journal = {International Journal of Molecular Medicine},
   year = {2014},
   volume = {34},
   number = {2},
   pages = {451--463},
   doi = {10.3892/ijmm.2014.1808},
   document_type = {Article}
    }

@ARTICLE{Joniova20141779,
   author = {Joniova, J. and Misuth, M. and Sureau, F. and Miskovsky, P. and Nadova, Z.},
   title = {Effect of PKC\ensuremath{\alpha} expression on Bcl-2 phosphorylation and cell death by hypericin},
   journal = {Apoptosis},
   year = {2014},
   volume = {19},
   number = {12},
   pages = {1779--1792},
   doi = {10.1007/s10495-014-1043-7},
   document_type = {Article}
    }

@ARTICLE{JouanLanhouet20142,
   author = {Jouan-Lanhouet, S. and Riquet, F. and Duprez, L. and Vanden Berghe, T. and Takahashi, N. and Vandenabeele, P.},
   title = {Necroptosis, in vivo detection in experimental disease models},
   journal = {Seminars in Cell and Developmental Biology},
   year = {2014},
   volume = {35},
   pages = {2--13},
   doi = {10.1016/j.semcdb.2014.08.010},
   document_type = {Review}
    }

@ARTICLE{Jouhi2014,
   author = {Jouhi, L. and Renkonen, S. and Atula, T. and M{\"a}kitie, A. and Haglund, C. and Hagstr{\"o}m, J.},
   title = {Different toll-like receptor expression patterns in progression toward cancer},
   journal = {Frontiers in Immunology},
   year = {2014},
   volume = {5},
   number = {DEC},
   doi = {10.3389/fimmu.2014.00638},
   art_number = {638},
   document_type = {Note}
    }

@ARTICLE{Jovanovic2014201,
   author = {Jovanovic, K. and Siebeck, M. and Gropp, R.},
   title = {The route to pathologies in chronic inflammatory diseases characterized by T helper type 2 immune cells},
   journal = {Clinical and Experimental Immunology},
   year = {2014},
   volume = {178},
   number = {2},
   pages = {201--211},
   doi = {10.1111/cei.12409},
   document_type = {Review}
    }

@ARTICLE{Jung2015465,
   author = {Jung, K.-A. and Choi, B.-H. and Kwak, M.-K.},
   title = {The c-MET/PI3K signaling is associated with cancer resistance to doxorubicin and photodynamic therapy by elevating BCRP/ABCG2 expression},
   journal = {Molecular Pharmacology},
   year = {2015},
   volume = {87},
   number = {3},
   pages = {465--476},
   doi = {10.1124/mol.114.096065},
   document_type = {Article}
    }

@ARTICLE{Kaczmarek2013209,
   author = {Kaczmarek, A. and Vandenabeele, P. and Krysko, D.},
   title = {Necroptosis: The Release of Damage-Associated Molecular Patterns and Its Physiological Relevance},
   journal = {Immunity},
   year = {2013},
   volume = {38},
   number = {2},
   pages = {209--223},
   doi = {10.1016/j.immuni.2013.02.003},
   document_type = {Review}
    }

@ARTICLE{Kain2014,
   author = {Kain, V. and Prabhu, S.D. and Halade, G.V.},
   title = {Inflammation revisited: inflammation versus resolution of inflammation following myocardial infarction},
   journal = {Basic Research in Cardiology},
   year = {2014},
   volume = {109},
   number = {6},
   doi = {10.1007/s00395-014-0444-7},
   document_type = {Review}
    }

@ARTICLE{Kaiser2013296,
   author = {Kaiser, W.J. and Upton, J.W. and Mocarski, E.S.},
   title = {Viral modulation of programmed necrosis},
   journal = {Current Opinion in Virology},
   year = {2013},
   volume = {3},
   number = {3},
   pages = {296--306},
   doi = {10.1016/j.coviro.2013.05.019},
   document_type = {Article}
    }

@ARTICLE{Kaiser201331268,
   author = {Kaiser, W.J. and Sridharan, H. and Huang, C. and Mandal, P. and Upton, J.W. and Gough, P.J. and Sehon, C.A. and Marquis, R.W. and Bertin, J. and Mocarski, E.S.},
   title = {Toll-like receptor 3-mediated necrosis via TRIF, RIP3, and MLKL},
   journal = {Journal of Biological Chemistry},
   year = {2013},
   volume = {288},
   number = {43},
   pages = {31268--31279},
   doi = {10.1074/jbc.M113.462341},
   document_type = {Article}
    }

@ARTICLE{Kaiser20147753,
   author = {Kaiser, W.J. and Daley-Bauer, L.P. and Thapa, R.J. and Mandal, P. and Berger, S.B. and Huang, C. and Sundararajan, A. and Guo, H. and Roback, L. and Speck, S.H. and Bertin, J. and Gough, P.J. and Balachandran, S. and Mocarski, E.S.},
   title = {RIP1 suppresses innate immune necrotic as well as apoptotic cell death during mammalian parturition},
   journal = {Proceedings of the National Academy of Sciences of the United States of America},
   year = {2014},
   volume = {111},
   number = {21},
   pages = {7753--7758},
   doi = {10.1073/pnas.1401857111},
   document_type = {Article}
    }

@ARTICLE{Kang19981,
   author = {Kang, R. and Chen, R. and Zhang, Q. and Hou, W. and Wu, S. and Cao, L. and Huang, J. and Yu, Y. and Fan, X.-G. and Yan, Z. and Sun, X. and Wang, H. and Wang, Q. and Tsung, A. and Billiar, T.R. and Zeh, H.J. and Lotze, M.T. and Tang, D.},
   title = {HMGB1 in health and disease},
   journal = {Molecular Aspects of Medicine},
   year = {1998},
   volume = {40},
   pages = {1--116},
   doi = {10.1016/j.mam.2014.05.001},
   document_type = {Review}
    }

@ARTICLE{Kang20144235,
   author = {Kang, Y.-F. and Liu, C.-M. and Kao, C.-L. and Chen, C.-Y.},
   title = {Antioxidant and anticancer constituents from the leaves of liriodendron tulipifera},
   journal = {Molecules},
   year = {2014},
   volume = {19},
   number = {4},
   pages = {4235--4245},
   doi = {10.3390/molecules19044234},
   document_type = {Article}
    }

@ARTICLE{Kang2014466,
   author = {Kang, R. and Lotze, M.T. and Zeh, H.J. and Billiar, T.R. and Tang, D.},
   title = {Cell death and DAMPs in acute pancreatitis},
   journal = {Molecular Medicine},
   year = {2014},
   volume = {20},
   number = {JULY-DECEMBER 2014},
   pages = {466--477},
   doi = {10.2119/molmed.2014.00117},
   document_type = {Article}
    }

@ARTICLE{Kang201595,
   author = {Kang, N. and Chen, P. and Chen, Y. and Zeng, H. and He, X. and Zhu, Y.},
   title = {PRMT6 mediates CSE induced inflammation and apoptosis},
   journal = {International Immunopharmacology},
   year = {2015},
   volume = {24},
   number = {1},
   pages = {95--101},
   doi = {10.1016/j.intimp.2014.10.029},
   document_type = {Article}
    }

@ARTICLE{Kanski20144368,
   author = {Kanski, R. and Sneeboer, M.A.M. and van Bodegraven, E.J. and Sluijs, J.A. and Kropff, W. and Vermunt, M.W. and Creyghton, M.P. and de Filippis, L. and Vescovi, A. and Aronica, E. and van Tijn, P. and van Strien, M.E. and Hol, E.M.},
   title = {Histone acetylation in astrocytes suppresses GFAP and stimulates a reorganization of the intermediate filament network},
   journal = {Journal of Cell Science},
   year = {2014},
   volume = {127},
   number = {20},
   pages = {4368--4380},
   doi = {10.1242/jcs.145912},
   document_type = {Article}
    }

@ARTICLE{Karaa20151,
   author = {Karaa, A. and Goldstein, A.},
   title = {The spectrum of clinical presentation, diagnosis, and management of mitochondrial forms of diabetes},
   journal = {Pediatric Diabetes},
   year = {2015},
   volume = {16},
   number = {1},
   pages = {1--9},
   doi = {10.1111/pedi.12223},
   document_type = {Review}
    }

@ARTICLE{Karantalis201512,
   author = {Karantalis, V. and Schulman, I.H. and Balkan, W. and Hare, J.M.},
   title = {Allogeneic cell therapy: A new paradigm in therapeutics},
   journal = {Circulation Research},
   year = {2015},
   volume = {116},
   number = {1},
   pages = {12--15},
   doi = {10.1161/CIRCRESAHA.114.305495},
   document_type = {Review}
    }

@ARTICLE{Karp2015363,
   author = {Karp, C.L. and Wilson, C.B. and Stuart, L.M.},
   title = {Tuberculosis vaccines: Barriers and prospects on the quest for a transformative tool},
   journal = {Immunological Reviews},
   year = {2015},
   volume = {264},
   number = {1},
   pages = {363--381},
   doi = {10.1111/imr.12270},
   document_type = {Article}
    }

@ARTICLE{Kaseda2015263,
   author = {Kaseda, R. and Jabs, K. and Hunley, T.E. and Jones, D. and Bian, A. and Allen, R.M. and Vickers, K.C. and Yancey, P.G. and Linton, M.F. and Fazio, S. and Kon, V.},
   title = {Dysfunctional high-density lipoproteins in children with chronic kidney disease},
   journal = {Metabolism: Clinical and Experimental},
   year = {2015},
   volume = {64},
   number = {2},
   pages = {263--273},
   doi = {10.1016/j.metabol.2014.10.020},
   document_type = {Article}
    }

@ARTICLE{Kato20144134,
   author = {Kato, H. and Perl, A.},
   title = {Mechanistic target of rapamycin complex 1 expands Th17 and IL-4+ CD4-CD8- double-negative T cells and contracts regulatory T cells in systemic lupus erythematosus},
   journal = {Journal of Immunology},
   year = {2014},
   volume = {192},
   number = {9},
   pages = {4134--4144},
   doi = {10.4049/jimmunol.1301859},
   document_type = {Article}
    }

@ARTICLE{Kato201449,
   author = {Kato, M. and Lin, S.-J.},
   title = {Regulation of NAD+ metabolism, signaling and compartmentalization in the yeast Saccharomyces cerevisiae},
   journal = {DNA Repair},
   year = {2014},
   volume = {23},
   pages = {49--58},
   doi = {10.1016/j.dnarep.2014.07.009},
   document_type = {Article}
    }

@ARTICLE{Kaufmann2013441,
   author = {Kaufmann, S.H.E. and Dorhoi, A.},
   title = {Inflammation in tuberculosis: Interactions, imbalances and interventions},
   journal = {Current Opinion in Immunology},
   year = {2013},
   volume = {25},
   number = {4},
   pages = {441--449},
   doi = {10.1016/j.coi.2013.05.005},
   document_type = {Review}
    }

@ARTICLE{Kaur2014,
   author = {Kaur, G. and Sathyabama, S. and Arora, A. and Verma, S. and Mubin, N. and Agrewala, J.N. and Mayilraj, S.},
   title = {Genome sequencing, annotation and comparative genomic analysis of Shigella dysenteriae strain SD1D},
   journal = {Gut Pathogens},
   year = {2014},
   volume = {6},
   number = {1},
   doi = {10.1186/1757-4749-6-28},
   art_number = {28},
   document_type = {Article}
    }

@ARTICLE{Kaur2015177,
   author = {Kaur, H. and H{\"u}tt-Cabezas, M. and Weingart, M.F. and Xu, J. and Kuwahara, Y. and Erdreich-Epstein, A. and Weissman, B.E. and Eberhart, C.G. and Raabe, E.H.},
   title = {The chromatin-modifying protein HMGA2 promotes atypical teratoid/rhabdoid cell tumorigenicity},
   journal = {Journal of Neuropathology and Experimental Neurology},
   year = {2015},
   volume = {74},
   number = {2},
   pages = {177--185},
   doi = {10.1097/NEN.0000000000000161},
   document_type = {Article}
    }

@ARTICLE{Kawagishi2014711,
   author = {Kawagishi, H. and Finkel, T.},
   title = {ROS and disease: Finding the right balance},
   journal = {Nature Medicine},
   year = {2014},
   volume = {20},
   number = {7},
   pages = {711--713},
   doi = {10.1038/nm.3625},
   document_type = {Article}
    }

@ARTICLE{Kawano20141298,
   author = {Kawano, Y. and Kawada, J.-I. and Ito, Y.},
   title = {Epstein-barr virus MicroRNAs in plasma as potential biomarkers for chronic infections: Reply to makarewicz et al},
   journal = {Journal of Infectious Diseases},
   year = {2014},
   volume = {209},
   number = {8},
   pages = {1298--1300},
   doi = {10.1093/infdis/jit676},
   document_type = {Letter}
    }

@ARTICLE{Kearney20144921,
   author = {Kearney, C.J. and Cullen, S.P. and Clancy, D. and Martin, S.J.},
   title = {RIPK1 can function as an inhibitor rather than an initiator of RIPK3-dependent necroptosis},
   journal = {FEBS Journal},
   year = {2014},
   volume = {281},
   number = {21},
   pages = {4921--4934},
   doi = {10.1111/febs.13034},
   document_type = {Article}
    }

@ARTICLE{Keles2014929,
   author = {Kele{\cs}, O.N. and Can, S. and {\cC}i{\ug}{\cs}ar, G. and {\cC}olak, S. and Erol, H.S. and Akaras, N. and Erdemci, B. and Bilgin, B.{\cC}. and Can, {\.I}. and {\"U}nal, B. and Halici, M.B.},
   title = {Hepatoprotective effects of B-1,3-(D)-glucan on bortezomib-induced liver damage in rats [S{\i}{\cc}anlarda bortezomib ind{\"u}kl{\"u} karaci{\ug}er hasar{\i}nda B-1,3-(D)-glukan'{\i}n hepatoprotektif etkileri]},
   journal = {Kafkas Universitesi Veteriner Fakultesi Dergisi},
   year = {2014},
   volume = {20},
   number = {6},
   pages = {929--938},
   doi = {10.9775/kvfd.2014.11413},
   document_type = {Article}
    }

@ARTICLE{Kell201524,
   author = {Kell, D.B. and Pretorius, E.},
   title = {The simultaneous occurrence of both hypercoagulability and hypofibrinolysis in blood and serum during systemic inflammation, and the roles of iron and fibrin(ogen)},
   journal = {Integrative Biology (United Kingdom)},
   year = {2015},
   volume = {7},
   number = {1},
   pages = {24--52},
   doi = {10.1039/c4ib00173g},
   document_type = {Review}
    }

@ARTICLE{Keller2014186,
   author = {Keller, A. and Horn, H. and F{\"o}rster, F. and Schultz, J.},
   title = {Computational integration of genomic traits into 16S rDNA microbiota sequencing studies},
   journal = {Gene},
   year = {2014},
   volume = {549},
   number = {1},
   pages = {186--191},
   doi = {10.1016/j.gene.2014.07.066},
   document_type = {Article}
    }

@ARTICLE{KevinFoskett20153,
   author = {Kevin Foskett, J. and Philipson, B.},
   title = {The mitochondrial Ca2+ uniporter complex},
   journal = {Journal of Molecular and Cellular Cardiology},
   year = {2015},
   volume = {78},
   pages = {3--8},
   doi = {10.1016/j.yjmcc.2014.11.015},
   document_type = {Review}
    }

@ARTICLE{Khan2014167,
   author = {Khan, I. and Zaib, S. and Ibrar, A. and Rama, N.H. and Simpson, J. and Iqbal, J.},
   title = {Synthesis, crystal structure and biological evaluation of some novel 1,2,4-triazolo[3,4-b]-1,3,4-thiadiazoles and 1,2,4-triazolo[3,4-b]-1,3,4- thiadiazines},
   journal = {European Journal of Medicinal Chemistry},
   year = {2014},
   volume = {78},
   pages = {167--177},
   doi = {10.1016/j.ejmech.2014.03.046},
   document_type = {Article}
    }

@ARTICLE{Khan2014193,
   author = {Khan, I. and Ibrar, A. and Abbas, N. and Saeed, A.},
   title = {Recent advances in the structural library of functionalized quinazoline and quinazolinone scaffolds: Synthetic approaches and multifarious applications},
   journal = {European Journal of Medicinal Chemistry},
   year = {2014},
   volume = {76},
   pages = {193--244},
   doi = {10.1016/j.ejmech.2014.02.005},
   document_type = {Article}
    }

@ARTICLE{Khan20146163,
   author = {Khan, I. and Ibrar, A. and Zaib, S. and Ahmad, S. and Furtmann, N. and Hameed, S. and Simpson, J. and Bajorath, J. and Iqbal, J.},
   title = {Active compounds from a diverse library of triazolothiadiazole and triazolothiadiazine scaffolds: Synthesis, crystal structure determination, cytotoxicity, cholinesterase inhibitory activity, and binding mode analysis},
   journal = {Bioorganic and Medicinal Chemistry},
   year = {2014},
   volume = {22},
   number = {21},
   pages = {6163--6173},
   doi = {10.1016/j.bmc.2014.08.026},
   document_type = {Article}
    }

@ARTICLE{Khan201476,
   author = {Khan, N. and Lawlor, K.E. and Murphy, J.M. and Vince, J.E.},
   title = {More to life than death: Molecular determinants of necroptotic and non-necroptotic RIP3 kinase signaling},
   journal = {Current Opinion in Immunology},
   year = {2014},
   volume = {26},
   number = {1},
   pages = {76--89},
   doi = {10.1016/j.coi.2013.10.017},
   document_type = {Review}
    }

@ARTICLE{Khanfar2014414,
   author = {Khanfar, M.A. and Quinti, L. and Wang, H. and Choi, S.H. and Kazantsev, A.G. and Silverman, R.B.},
   title = {Development and characterization of 3-(benzylsulfonamido)benzamides as potent and selective SIRT2 inhibitors},
   journal = {European Journal of Medicinal Chemistry},
   year = {2014},
   volume = {76},
   pages = {414--426},
   doi = {10.1016/j.ejmech.2014.02.003},
   document_type = {Article}
    }

@ARTICLE{Kielbik201393,
   author = {Kielbik, M. and Klink, M. and Brzezinska, M. and Szulc, I. and Sulowska, Z.},
   title = {Nitric oxide donors: Spermine/NO and diethylenetriamine/NO induce ovarian cancer cell death and affect STAT3 and AKT signaling proteins},
   journal = {Nitric Oxide - Biology and Chemistry},
   year = {2013},
   volume = {35},
   pages = {93--109},
   doi = {10.1016/j.niox.2013.09.001},
   document_type = {Article}
    }

@ARTICLE{Kilpatrick20151,
   author = {Kilpatrick, B.S. and Eden, E.R. and Hockey, L.N. and Futter, C.E. and Patel, S.},
   title = {Methods for monitoring lysosomal morphology},
   journal = {Methods in Cell Biology},
   year = {2015},
   volume = {126},
   pages = {1--19},
   doi = {10.1016/bs.mcb.2014.10.018},
   document_type = {Article}
    }

@ARTICLE{Kim2014,
   author = {Kim, E. and Yang, W.S. and Kim, J.H. and Park, J.G. and Kim, H.G. and Ko, J. and Hong, Y.D. and Rho, H.S. and Shin, S.S. and Sung, G.-H. and Cho, J.Y.},
   title = {Lancemaside A from Codonopsis lanceolata modulates the inflammatory responses mediated by monocytes and macrophages},
   journal = {Mediators of Inflammation},
   year = {2014},
   volume = {2014},
   doi = {10.1155/2014/405158},
   art_number = {405158},
   document_type = {Article}
    }

@ARTICLE{Kim2014,
   author = {Kim, H. and Keum, D.J. and Kwak, J.W. and Chung, H.-S. and Bae, H.},
   title = {Bee venom phospholipase A2 protects against acetaminophen-induced acute liver injury by modulating regulatory T cells and IL-10 in mice},
   journal = {PLoS ONE},
   year = {2014},
   volume = {9},
   number = {12},
   doi = {10.1371/journal.pone.0114726},
   art_number = {e114726},
   document_type = {Article}
    }

@ARTICLE{Kim2014,
   author = {Kim, S.Y. and Shim, M.S. and Kim, K.-Y. and Weinreb, R.N. and Wheeler, L.A. and Ju, W.-K.},
   title = {Inhibition of cyclophilin D by cyclosporin A promotes retinal ganglion cell survival by preventing mitochondrial alteration in ischemic injury},
   journal = {Cell Death and Disease},
   year = {2014},
   volume = {5},
   number = {3},
   doi = {10.1038/cddis.2014.80},
   art_number = {e1105},
   document_type = {Article}
    }

@ARTICLE{Kim201411707,
   author = {Kim, S. and Tachikawa, T. and Fujitsuka, M. and Majima, T.},
   title = {Far-red fluorescence probe for monitoring singlet oxygen during photodynamic therapy},
   journal = {Journal of the American Chemical Society},
   year = {2014},
   volume = {136},
   number = {33},
   pages = {11707--11715},
   doi = {10.1021/ja504279r},
   document_type = {Article}
    }

@ARTICLE{Kim2014150,
   author = {Kim, H.-J. and Oh, G.-S. and Choe, S.-K. and Kwak, T.H. and Park, R. and So, H.-S.},
   title = {NAD+ metabolism in age-related hearing loss},
   journal = {Aging and Disease},
   year = {2014},
   volume = {5},
   number = {2},
   pages = {150--159},
   doi = {10.14336/AD.2014.0500150},
   document_type = {Review}
    }

@ARTICLE{Kim2014169,
   author = {Kim, K.H.},
   title = {From assessment for new targets to comprehensive assessment},
   journal = {International Neurourology Journal},
   year = {2014},
   volume = {18},
   number = {4},
   pages = {169--170},
   doi = {10.5213/inj.2014.18.4.169},
   document_type = {Editorial}
    }

@ARTICLE{Kim20144747,
   author = {Kim, L.A. and Amarnani, D. and Gnanaguru, G. and Tseng, W.A. and Vavvas, D.G. and D'Amore, P.A.},
   title = {Tamoxifen toxicity in cultured retinal pigment epithelial cells is mediated by concurrent regulated cell death mechanisms},
   journal = {Investigative Ophthalmology and Visual Science},
   year = {2014},
   volume = {55},
   number = {8},
   pages = {4747--4758},
   doi = {10.1167/iovs.13-13662},
   document_type = {Article}
    }

@ARTICLE{Kim2015,
   author = {Kim, D. and Kim, G. and Nam, S.-J. and Yin, J. and Yoon, J.},
   title = {Visualization of endogenous and exogenous hydrogen peroxide using a lysosome-targetable fluorescent probe},
   journal = {Scientific Reports},
   year = {2015},
   volume = {5},
   doi = {10.1038/srep08488},
   art_number = {8488},
   document_type = {Article}
    }

@ARTICLE{Kim2015,
   author = {Kim, E.S. and Shin, J.H. and Park, S.J. and Jo, Y.K. and Kim, J.-S. and Kang, I.-H. and Nam, J.-B. and Chung, D.-Y. and Cho, Y. and Lee, E.H. and Chang, J.W. and Cho, D.-H.},
   title = {Inhibition of autophagy suppresses sertraline-mediated primary ciliogenesis in retinal pigment epithelium cells},
   journal = {PLoS ONE},
   year = {2015},
   volume = {10},
   number = {2},
   doi = {10.1371/journal.pone.0118190},
   art_number = {e0118190},
   document_type = {Article}
    }

@ARTICLE{Kim201525,
   author = {Kim, Y.C. and Guan, K.-L.},
   title = {MTOR: A pharmacologic target for autophagy regulation},
   journal = {Journal of Clinical Investigation},
   year = {2015},
   volume = {125},
   number = {1},
   pages = {25--32},
   doi = {10.1172/JCI73939},
   document_type = {Review}
    }

@ARTICLE{Kinnaird2015127,
   author = {Kinnaird, A. and Michelakis, E.D.},
   title = {Metabolic modulation of cancer: a new frontier with great translational potential},
   journal = {Journal of Molecular Medicine},
   year = {2015},
   volume = {93},
   number = {2},
   pages = {127--142},
   doi = {10.1007/s00109-014-1250-2},
   document_type = {Review}
    }

@ARTICLE{Kiran2015673,
   author = {Kiran, S. and Anwar, T. and Kiran, M. and Ramakrishna, G.},
   title = {Sirtuin 7 in cell proliferation, stress and disease: Rise of the Seventh Sirtuin!},
   journal = {Cellular Signalling},
   year = {2015},
   volume = {27},
   number = {3},
   pages = {673--682},
   doi = {10.1016/j.cellsig.2014.11.026},
   document_type = {Review}
    }

@ARTICLE{Kirienko20151821,
   author = {Kirienko, N.V. and Ausubel, F.M. and Ruvkun, G.},
   title = {Mitophagy confers resistance to siderophore-mediated killing by Pseudomonas aeruginosa},
   journal = {Proceedings of the National Academy of Sciences of the United States of America},
   year = {2015},
   volume = {112},
   number = {6},
   pages = {1821--1826},
   doi = {10.1073/pnas.1424954112},
   document_type = {Article}
    }

@ARTICLE{Knepper2014C308,
   author = {Knepper, M.A. and Raghuram, V. and Bradford, D. and Chou, C.-L. and Hoffert, J.D. and Pisitkun, T.},
   title = {Letter to the editor: "Systems biology versus reductionism in cell physiology"},
   journal = {American Journal of Physiology - Cell Physiology},
   year = {2014},
   volume = {307},
   number = {3},
   pages = {C308--C309},
   doi = {10.1152/ajpcell.00175.2014},
   document_type = {Letter}
    }

@ARTICLE{Knepper2014C634,
   author = {Knepper, M.A.},
   title = {Proteomic pearl diving versus systems biology in cell physiology. Focus on "Proteomic mapping of proteins released during necrosis and apoptosis from cultured neonatal cardiac myocytes"},
   journal = {American Journal of Physiology - Cell Physiology},
   year = {2014},
   volume = {306},
   number = {7},
   pages = {C634--C635},
   doi = {10.1152/ajpcell.00010.2014},
   document_type = {Editorial}
    }

@ARTICLE{Knight2013,
   author = {Knight, J.R.P. and Allison, S.J. and Milner, J.},
   title = {Active regulator of SIRT1 is required for cancer cell survival but not for SIRT1 activity},
   journal = {Open Biology},
   year = {2013},
   volume = {3},
   number = {NOV},
   doi = {10.1098/rsob.130130},
   art_number = {130130},
   document_type = {Article}
    }

@ARTICLE{Koch2014,
   author = {Koch, L.A. and Schmitz, V. and Strassburg, C.P. and Raskopf, E.},
   title = {Plasmid transfer of plasminogen K1-5 reduces subcutaneous hepatoma growth by affecting inflammatory factors},
   journal = {BioMed Research International},
   year = {2014},
   volume = {2014},
   doi = {10.1155/2014/656527},
   art_number = {656527},
   document_type = {Article}
    }

@ARTICLE{Koehler20141923,
   author = {Koehler, B.C. and J{\"a}ger, D. and Schulze-Bergkamen, H.},
   title = {Targeting cell death signaling in colorectal cancer: Current strategies and future perspectives},
   journal = {World Journal of Gastroenterology},
   year = {2014},
   volume = {20},
   number = {8},
   pages = {1923--1934},
   doi = {10.3748/wjg.v20.i8.1923},
   document_type = {Review}
    }

@ARTICLE{Koenen2015200,
   author = {Koenen, R.R.},
   title = {Neutrophil extracellular traps as therapeutic targets for inflammatory disease},
   journal = {American Journal of Pharmacology and Toxicology},
   year = {2015},
   volume = {9},
   number = {4},
   pages = {200--202},
   doi = {10.3844/ajptsp.2014.200.202},
   document_type = {Editorial}
    }

@ARTICLE{Koffel20142713,
   author = {K{\"o}ffel, R. and Meshcheryakova, A. and Warszawska, J. and Hennig, A. and Wagner, K. and J{\"o}rgl, A. and Gubi, D. and Moser, D. and Hladik, A. and Hoffmann, U. and Fischer, M.B. and Van Berg, W.D. and Koenders, M. and Scheinecker, C. and Gesslbauer, B. and Knapp, S. and Strobl, H.},
   title = {Monocytic cell differentiation from band-stage neutrophils under inflammatory conditions via MKK6 activation},
   journal = {Blood},
   year = {2014},
   volume = {124},
   number = {17},
   pages = {2713--2724},
   doi = {10.1182/blood-2014-07-588178},
   document_type = {Article}
    }

@ARTICLE{Kohr201546,
   author = {Kohr, M.J.},
   title = {Mitsugumin-53: Potential biomarker and therapeutic for myocardial ischemic injury?},
   journal = {Journal of Molecular and Cellular Cardiology},
   year = {2015},
   volume = {81},
   pages = {46--48},
   doi = {10.1016/j.yjmcc.2015.01.023},
   document_type = {Editorial}
    }

@ARTICLE{Kokkola20141523,
   author = {Kokkola, T. and Suuronen, T. and Moln{\'a}r, F. and M{\"a}{\"a}tt{\"a}, J. and Salminen, A. and Jarho, E.M. and Lahtela-Kakkonen, M.},
   title = {AROS has a context-dependent effect on SIRT1},
   journal = {FEBS Letters},
   year = {2014},
   volume = {588},
   number = {9},
   pages = {1523--1528},
   doi = {10.1016/j.febslet.2014.03.020},
   document_type = {Article}
    }

@ARTICLE{Kollmann20142353,
   author = {Kollmann, C.S. and Bai, X. and Tsai, C.-H. and Yang, H. and Lind, K.E. and Skinner, S.R. and Zhu, Z. and Israel, D.I. and Cuozzo, J.W. and Morgan, B.A. and Yuki, K. and Xie, C. and Springer, T.A. and Shimaoka, M. and Evindar, G.},
   title = {Application of encoded library technology (ELT) to a protein-protein interaction target: Discovery of a potent class of integrin lymphocyte function-associated antigen 1 (LFA-1) antagonists},
   journal = {Bioorganic and Medicinal Chemistry},
   year = {2014},
   volume = {22},
   number = {7},
   pages = {2353--2365},
   doi = {10.1016/j.bmc.2014.01.050},
   document_type = {Article}
    }

@ARTICLE{Konczol2014776,
   author = {K{\"o}ncz{\"o}l, {\'A}. and Engel, R. and Szab{\'o}, K. and Hornok, K. and T{\'o}th, S. and B{\'e}ni, Z. and Prechl, A. and M{\'a}th{\'e}, I. and Tibor Balogh, G.},
   title = {Topical analgesic, anti-inflammatory and antioxidant properties of Oxybaphus nyctagineus: Phytochemical characterization of active fractions},
   journal = {Journal of Ethnopharmacology},
   year = {2014},
   volume = {155},
   number = {1},
   pages = {776--784},
   doi = {10.1016/j.jep.2014.06.020},
   document_type = {Article}
    }

@ARTICLE{Konigshoff2014297,
   author = {K{\"o}nigshoff, M.},
   title = {The new Back to Basics section: Emerging concepts in basic and translational medicine},
   journal = {European Respiratory Journal},
   year = {2014},
   volume = {44},
   number = {2},
   pages = {297--298},
   doi = {10.1183/09031936.00107914},
   document_type = {Editorial}
    }

@ARTICLE{Kono201491,
   author = {Kono, H. and Kimura, Y. and Latz, E.},
   title = {Inflammasome activation in response to dead cells and their metabolites},
   journal = {Current Opinion in Immunology},
   year = {2014},
   volume = {30},
   pages = {91--98},
   doi = {10.1016/j.coi.2014.09.001},
   document_type = {Review}
    }

@ARTICLE{Korbelik2014359,
   author = {Korbelik, M. and Ban{\'a}th, J. and Sun, J. and Canals, D. and Hannun, Y.A. and Separovic, D.},
   title = {Ceramide and sphingosine-1-phosphate act as photodynamic therapy-elicited damage-associated molecular patterns: Cell surface exposure},
   journal = {International Immunopharmacology},
   year = {2014},
   volume = {20},
   number = {2},
   pages = {359--365},
   doi = {10.1016/j.intimp.2014.03.016},
   document_type = {Article}
    }

@ARTICLE{Korbelik2015,
   author = {Korbelik, M. and Ban{\'a}th, J. and Saw, K.M. and Zhang, W. and {\vC}iplys, E.},
   title = {Calreticulin as cancer treatment adjuvant: Combination with photodynamic therapy and photodynamic therapy-generated vaccines},
   journal = {Frontiers in Oncology},
   year = {2015},
   volume = {5},
   number = {FEB},
   doi = {10.3389/fonc.2015.00015},
   art_number = {15},
   document_type = {Article}
    }

@ARTICLE{Korzeniewski20141077,
   author = {Korzeniewski, S.J. and Soto-Rivera, C.L. and Fichorova, R.N. and Allred, E.N. and Kuban, K.C.K. and O'Shea, T.M. and Paneth, N. and Agus, M. and Dammann, O. and Leviton, A.},
   title = {Are preterm newborns who have relative hyperthyrotropinemia at increased risk of brain damage?},
   journal = {Journal of Pediatric Endocrinology and Metabolism},
   year = {2014},
   volume = {27},
   number = {11-12},
   pages = {1077--1088},
   doi = {10.1515/jpem-2014-0059},
   document_type = {Article}
    }

@ARTICLE{Korzeniewski2014731,
   author = {Korzeniewski, S.J. and Romero, R. and Cortez, J. and Pappas, A. and Schwartz, A.G. and Kim, C.J. and Kim, J.-S. and Kim, Y.M. and Yoon, B.H. and Chaiworapongsa, T. and Hassan, S.S.},
   title = {A "multi-hit" model of neonatal white matter injury: Cumulative contributions of chronic placental inflammation, acute fetal inflammation and postnatal inflammatory events},
   journal = {Journal of Perinatal Medicine},
   year = {2014},
   volume = {42},
   number = {6},
   pages = {731--743},
   doi = {10.1515/jpm-2014-0250},
   document_type = {Conference Paper}
    }

@ARTICLE{Kourtzelis201536,
   author = {Kourtzelis, I. and Ferreira, A. and Mitroulis, I. and Ricklin, D. and Bornstein, S.R. and Waskow, C. and Lambris, J.D. and Chavakis, T.},
   title = {Complement inhibition in a xenogeneic model of interactions between human whole blood and porcine endothelium},
   journal = {Hormone and Metabolic Research},
   year = {2015},
   volume = {47},
   number = {1},
   pages = {36--42},
   doi = {10.1055/s-0034-1390452},
   document_type = {Article}
    }

@ARTICLE{Kozako201420295,
   author = {Kozako, T. and Suzuki, T. and Yoshimitsu, M. and Arima, N. and Honda, S.-I. and Soeda, S.},
   title = {Anticancer agents targeted to sirtuins},
   journal = {Molecules},
   year = {2014},
   volume = {19},
   number = {12},
   pages = {20295--20313},
   doi = {10.3390/molecules191220295},
   document_type = {Review}
    }

@ARTICLE{Kozlov2014637,
   author = {Kozlov, M.V. and Kleymenova, A.A. and Konduktorov, K.A. and Malikova, A.Z. and Kochetkov, S.N.},
   title = {Selective inhibitor of histone deacetylase 6 (tubastatin A) suppresses proliferation of hepatitis C virus replicon in culture of human hepatocytes},
   journal = {Biochemistry (Moscow)},
   year = {2014},
   volume = {79},
   number = {7},
   pages = {637--642},
   doi = {10.1134/S0006297914070050},
   document_type = {Article}
    }

@ARTICLE{Kragh2014171,
   author = {Kragh, C.L. and Gysbers, A.M. and Rockenstein, E. and Murphy, K. and Halliday, G.M. and Masliah, E. and Jensen, P.H.},
   title = {Prodegenerative I\ensuremath{\kappa}B\ensuremath{\alpha} expression in oligodendroglial \ensuremath{\alpha}-synuclein models of multiple system atrophy},
   journal = {Neurobiology of Disease},
   year = {2014},
   volume = {63},
   pages = {171--183},
   doi = {10.1016/j.nbd.2013.12.002},
   document_type = {Article}
    }

@ARTICLE{Krause20143512,
   author = {Krause, M.R. and Regen, S.L.},
   title = {The structural role of cholesterol in cell membranes: From condensed bilayers to lipid rafts},
   journal = {Accounts of Chemical Research},
   year = {2014},
   volume = {47},
   number = {12},
   pages = {3512--3521},
   doi = {10.1021/ar500260t},
   document_type = {Article}
    }

@ARTICLE{Krautwald2014F168,
   author = {Krautwald, S. and Linkermann, A.},
   title = {The fire within: Pyroptosis in the kidney},
   journal = {American Journal of Physiology - Renal Physiology},
   year = {2014},
   volume = {306},
   number = {2},
   pages = {F168--F169},
   doi = {10.1152/ajprenal.00552.2013},
   document_type = {Editorial}
    }

@ARTICLE{Kress201525,
   author = {Kress, W.J. and Garc{\'i}a-Robledo, C. and Uriarte, M. and Erickson, D.L.},
   title = {DNA barcodes for ecology, evolution, and conservation},
   journal = {Trends in Ecology and Evolution},
   year = {2015},
   volume = {30},
   number = {1},
   pages = {25--35},
   doi = {10.1016/j.tree.2014.10.008},
   document_type = {Review}
    }

@ARTICLE{Krishna20141029,
   author = {Krishna, S. and Overholtzer, M.},
   title = {Milk makes lysosomes lethal},
   journal = {Nature Cell Biology},
   year = {2014},
   volume = {16},
   number = {11},
   pages = {1029--1031},
   doi = {10.1038/ncb3059},
   document_type = {Review}
    }

@ARTICLE{Kroemer20151,
   author = {Kroemer, G.},
   title = {Autophagy: A druggable process that is deregulated in aging and human disease},
   journal = {Journal of Clinical Investigation},
   year = {2015},
   volume = {125},
   number = {1},
   pages = {1--4},
   doi = {10.1172/JCI78652},
   document_type = {Review}
    }

@ARTICLE{Krohn20144109,
   author = {Krohn, T. and H{\"a}nscheid, H. and M{\"u}ller, B. and Behrendt, F.F. and Heinzel, A. and Mottaghy, F.M. and Verburg, F.A.},
   title = {Maximum dose rate is a determinant of hypothyroidism after 131i therapy of Graves' disease but the total thyroid absorbed dose is not},
   journal = {Journal of Clinical Endocrinology and Metabolism},
   year = {2014},
   volume = {99},
   number = {11},
   pages = {4109--4115},
   doi = {10.1210/jc.2014-1347},
   document_type = {Article}
    }

@ARTICLE{Kruger2014,
   author = {Kr{\"u}ger, J. and Grunzke, R. and Herres-Pawlis, S. and Hoffmann, A. and De La Garza, L. and Kohlbacher, O. and Nagel, W.E. and Gesing, S.},
   title = {Performance studies on distributed virtual screening},
   journal = {BioMed Research International},
   year = {2014},
   volume = {2014},
   doi = {10.1155/2014/624024},
   art_number = {624024},
   document_type = {Article}
    }

@ARTICLE{Krysan2014,
   author = {Krysan, D.J. and Sutterwala, F.S. and Wellington, M.},
   title = {Catching Fire: Candida albicans, Macrophages, and Pyroptosis},
   journal = {PLoS Pathogens},
   year = {2014},
   volume = {10},
   number = {6},
   doi = {10.1371/journal.ppat.1004139},
   art_number = {e1004139},
   document_type = {Article}
    }

@ARTICLE{Krysko2013,
   author = {Krysko, O. and Aaes, T.L. and Bachert, C. and Vandenabeele, P. and Krysko, D.V.},
   title = {Many faces of DAMPs in cancer therapy},
   journal = {Cell Death and Disease},
   year = {2013},
   volume = {4},
   number = {5},
   doi = {10.1038/cddis.2013.156},
   art_number = {e631},
   document_type = {Review}
    }

@ARTICLE{Kshirsagar20144895,
   author = {Kshirsagar, S. and Riedl, M. and Billing, H. and T{\"o}nshoff, B. and Thangavadivel, S. and Steuber, C. and Staude, H. and Wechselberger, G. and Edelbauer, M.},
   title = {Akt-dependent enhanced migratory capacity of Th17 Cells from children with lupus nephritis},
   journal = {Journal of Immunology},
   year = {2014},
   volume = {193},
   number = {10},
   pages = {4895--4903},
   doi = {10.4049/jimmunol.1400044},
   document_type = {Article}
    }

@ARTICLE{Kuban201442,
   author = {Kuban, K.C.K. and O'Shea, T.M. and Allred, E.N. and Fichorova, R.N. and Heeren, T. and Paneth, N. and Hirtz, D. and Dammann, O. and Leviton, A.},
   title = {The breadth and type of systemic inflammation and the risk of adverse neurological outcomes in extremely low gestation newborns},
   journal = {Pediatric Neurology},
   year = {2014},
   volume = {52},
   number = {1},
   pages = {42--48},
   doi = {10.1016/j.pediatrneurol.2014.10.005},
   document_type = {Article}
    }

@ARTICLE{Kubo2014205,
   author = {Kubo, T. and Sugimoto, K. and Kojima, T. and Sawada, N. and Sato, N. and Ichimiya, S.},
   title = {Tight junction protein claudin-4 is modulated via \ensuremath{\Delta}np63 in human keratinocytes},
   journal = {Biochemical and Biophysical Research Communications},
   year = {2014},
   volume = {455},
   number = {3-4},
   pages = {205--211},
   doi = {10.1016/j.bbrc.2014.10.148},
   document_type = {Article}
    }

@ARTICLE{Kudryashev2015952,
   author = {Kudryashev, M. and Wang, R.Y.-R. and Brackmann, M. and Scherer, S. and Maier, T. and Baker, D. and Dimaio, F. and Stahlberg, H. and Egelman, E.H. and Basler, M.},
   title = {Structure of the Type VI secretion system contractile sheath},
   journal = {Cell},
   year = {2015},
   volume = {160},
   number = {5},
   pages = {952--962},
   doi = {10.1016/j.cell.2015.01.037},
   document_type = {Article}
    }

@ARTICLE{Kujundzic2014287,
   author = {Kujund{\vz}i{\'c}, R.N. and {\vZ}arkovi{\'c}, N. and Tro{\vs}elj, K.G.},
   title = {Pyridine nucleotides in regulation of cell death and survival by redox and Non-redox reactions},
   journal = {Critical Reviews in Eukaryotic Gene Expression},
   year = {2014},
   volume = {24},
   number = {4},
   pages = {287--309},
   doi = {10.1615/CritRevEukaryotGeneExpr.2014011828},
   document_type = {Article}
    }

@ARTICLE{Kumai2014,
   author = {Kumai, T. and Oikawa, K. and Aoki, N. and Kimura, S. and Harabuchi, Y. and Celis, E. and Kobayashi, H.},
   title = {Tumor-derived TGF-\ensuremath{\beta} and prostaglandin E2 attenuate anti-tumor immune responses in head and neck squamous cell carcinoma treated with EGFR inhibitor},
   journal = {Journal of Translational Medicine},
   year = {2014},
   volume = {12},
   number = {1},
   doi = {10.1186/s12967-014-0265-3},
   art_number = {265},
   document_type = {Article}
    }

@ARTICLE{Kumar2014,
   author = {Kumar, N.P. and Banurekha, V.V. and Nair, D. and Sridhar, R. and Kornfeld, H. and Nutman, T.B. and Babu, S.},
   title = {Coincident pre-diabetes is associated with dysregulated cytokine responses in pulmonary tuberculosis},
   journal = {PLoS ONE},
   year = {2014},
   volume = {9},
   number = {11},
   doi = {10.1371/journal.pone.0112108},
   art_number = {e112108},
   document_type = {Article}
    }

@ARTICLE{Kundranda20152629,
   author = {Kundranda, M. and Kachaamy, T.},
   title = {Promising new therapies in advanced pancreatic adenocarcinomas},
   journal = {Future Oncology},
   year = {2015},
   volume = {10},
   number = {16},
   pages = {2629--2641},
   doi = {10.2217/fon.14.197},
   document_type = {Review}
    }

@ARTICLE{Kuranova201553,
   author = {Kuranova, M.L. and Pleskach, N.M. and Ledashcheva, T.A. and Mikhelson, V.M. and Spivak, I.M.},
   title = {Mosaic forms of ataxia telangiectasia},
   journal = {Cell and Tissue Biology},
   year = {2015},
   volume = {9},
   number = {1},
   pages = {53--63},
   doi = {10.1134/S1990519X15010058},
   document_type = {Article}
    }

@ARTICLE{Kurtenbach2014,
   author = {Kurtenbach, S. and Kurtenbach, S. and Zoidl, G. and Zoidl, G.},
   title = {Emerging functions of pannexin 1 in the eye},
   journal = {Frontiers in Cellular Neuroscience},
   year = {2014},
   volume = {8},
   doi = {10.3389/fncel.2014.00263},
   art_number = {263},
   document_type = {Review}
    }

@ARTICLE{Kushida2015685,
   author = {Kushida, Y. and Nagano, T. and Hanaoka, K.},
   title = {Silicon-substituted xanthene dyes and their applications in bioimaging},
   journal = {Analyst},
   year = {2015},
   volume = {140},
   number = {3},
   pages = {685--695},
   doi = {10.1039/c4an01172d},
   document_type = {Short Survey}
    }

@ARTICLE{Kwong2015206,
   author = {Kwong, J.Q. and Molkentin, J.D.},
   title = {Physiological and Pathological Roles of the Mitochondrial Permeability Transition Pore in the Heart},
   journal = {Cell Metabolism},
   year = {2015},
   volume = {21},
   number = {2},
   pages = {206--214},
   doi = {10.1016/j.cmet.2014.12.001},
   document_type = {Review}
    }

@ARTICLE{Labute2014,
   author = {Labute, M.X. and Zhang, X. and Lenderman, J. and Bennion, B.J. and Wong, S.E. and Lightstone, F.C.},
   title = {Adverse drug reaction prediction using scores produced by large-scale drug-protein target docking on high-performance computing machines},
   journal = {PLoS ONE},
   year = {2014},
   volume = {9},
   number = {9},
   doi = {10.1371/journal.pone.0106298},
   art_number = {e106298},
   document_type = {Article}
    }

@ARTICLE{Lachaier20146417,
   author = {Lachaier, E. and Louandre, C. and Godin, C. and Saidak, Z. and Baert, M. and Diouf, M. and Chauffert, B. and Galmiche, A.},
   title = {Sorafenib induces ferroptosis in human cancer cell lines originating from different solid tumors},
   journal = {Anticancer Research},
   year = {2014},
   volume = {34},
   number = {11},
   pages = {6417--6422},
   document_type = {Article}
    }

@ARTICLE{Lachaier2014779,
   author = {Lachaier, E. and Louandre, C. and Ezzoukhry, Z. and Godin, C. and Mazi{\`e}re, J.-C. and Chauffert, B. and Galmiche, A.},
   title = {Ferroptosis, a new form of cell death relevant to the medical treatment of cancer [La ferroptose, une nouvelle forme de mort cellulaire applicable au traitement m{\'e}dical des cancers]},
   journal = {Medecine/Sciences},
   year = {2014},
   volume = {30},
   number = {8-9},
   pages = {779--783},
   doi = {10.1051/medsci/20143008016},
   document_type = {Article}
    }

@ARTICLE{Ladilov20142646,
   author = {Ladilov, Y. and Appukuttan, A.},
   title = {Role of soluble adenylyl cyclase in cell death and growth},
   journal = {Biochimica et Biophysica Acta - Molecular Basis of Disease},
   year = {2014},
   volume = {1842},
   number = {12},
   pages = {2646--2655},
   doi = {10.1016/j.bbadis.2014.06.034},
   document_type = {Review}
    }

@ARTICLE{Laffleur2015900,
   author = {Laffleur, B. and Duchez, S. and Tarte, K. and Denis-Lagache, N. and P{\'e}ron, S. and Carrion, C. and Denizot, Y. and Cogn{\'e}, M.},
   title = {Self-Restrained B Cells Arise following Membrane IgE Expression},
   journal = {Cell Reports},
   year = {2015},
   volume = {10},
   number = {6},
   pages = {900--909},
   doi = {10.1016/j.celrep.2015.01.023},
   document_type = {Article}
    }

@ARTICLE{Lai20132236,
   author = {Lai, Z.-W. and Borsuk, R. and Shadakshari, A. and Yu, J. and Dawood, M. and Garcia, R. and Francis, L. and Tily, H. and Bartos, A. and Faraone, S.V. and Phillips, P. and Perl, A.},
   title = {Mechanistic target of rapamycin activation triggers IL-4 production and necrotic death of double-negative T cells in patients with systemic lupus erythematosus},
   journal = {Journal of Immunology},
   year = {2013},
   volume = {191},
   number = {5},
   pages = {2236--2246},
   doi = {10.4049/jimmunol.1301005},
   document_type = {Article}
    }

@ARTICLE{Lam20135212,
   author = {Lam, H.C. and Cloonan, S.M. and Bhashyam, A.R. and Haspel, J.A. and Singh, A. and Sathirapongsasuti, J.F. and Cervo, M. and Yao, H. and Chung, A.L. and Mizumura, K. and An, C.H. and Shan, B. and Franks, J.M. and Haley, K.J. and Owen, C.A. and Tesfaigzi, Y. and Washko, G.R. and Quackenbush, J. and Silverman, E.K. and Rahman, I. and Kim, H.P. and Mahmood, A. and Biswal, S.S. and Ryter, S.W. and Choi, A.M.K.},
   title = {Histone deacetylase 6-mediated selective autophagy regulates copd-associated cilia dysfunction},
   journal = {Journal of Clinical Investigation},
   year = {2013},
   volume = {123},
   number = {12},
   pages = {5212--5230},
   doi = {10.1172/JCI69636},
   document_type = {Article}
    }

@ARTICLE{Lam201414426,
   author = {Lam, E. and Falck-Pedersen, E.},
   title = {Unabated adenovirus replication following activation of the cGAS/STING-dependent antiviral response in human cells},
   journal = {Journal of Virology},
   year = {2014},
   volume = {88},
   number = {24},
   pages = {14426--14439},
   doi = {10.1128/JVI.02608-14},
   document_type = {Article}
    }

@ARTICLE{Lamari20143,
   author = {Lamari, F. and Mochel, F. and Saudubray, J.-M.},
   title = {An overview of inborn errors of complex lipid biosynthesis and remodelling},
   journal = {Journal of Inherited Metabolic Disease},
   year = {2014},
   volume = {38},
   number = {1},
   pages = {3--18},
   doi = {10.1007/s10545-014-9764-x},
   document_type = {Article}
    }

@ARTICLE{Lampropoulou2014,
   author = {Lampropoulou, I.-T. and Stangou, M. and Papagianni, A. and Didangelos, T. and Iliadis, F. and Efstratiadis, G.},
   title = {TNF- \ensuremath{\alpha} and microalbuminuria in patients with type 2 diabetes mellitus},
   journal = {Journal of Diabetes Research},
   year = {2014},
   volume = {2014},
   doi = {10.1155/2014/394206},
   art_number = {394206},
   document_type = {Article}
    }

@ARTICLE{Land20159,
   author = {Land, W.G.},
   title = {The role of damage-associated molecular patterns in human diseases: Part I - Promoting inflammation and immunity},
   journal = {Sultan Qaboos University Medical Journal},
   year = {2015},
   volume = {15},
   number = {1},
   pages = {9--21},
   document_type = {Review}
    }

@ARTICLE{Lannes2015364,
   author = {Lannes, J. and L'H{\^o}te, D. and Garrel, G. and Laverri{\`e}re, J.-N. and Cohen-Tannoudji, J. and Qu{\'e}rat, B.},
   title = {Rapid communication: A microrna-132/212 pathway mediates GnRH activation of FSH expression},
   journal = {Molecular Endocrinology},
   year = {2015},
   volume = {29},
   number = {3},
   pages = {364--372},
   doi = {10.1210/me.2014-1390},
   document_type = {Article}
    }

@ARTICLE{Lannoo2014,
   author = {Lannoo, N. and Van Damme, E.J.M.},
   title = {Lectin domains at the frontiers of plant defense},
   journal = {Frontiers in Plant Science},
   year = {2014},
   volume = {5},
   number = {AUG},
   doi = {10.3389/fpls.2014.00397},
   art_number = {397},
   document_type = {Review}
    }

@ARTICLE{Lannoo2014,
   author = {Lannoo, N. and Van Damme, E.J.M. and Albenne, C. and Jamet, E.},
   title = {Plant glycobiology-A diverse world of lectins, glycoproteins, glycolipids and glycans},
   journal = {Frontiers in Plant Science},
   year = {2014},
   volume = {5},
   doi = {10.3389/fpls.2014.00604},
   art_number = {604},
   document_type = {Editorial}
    }

@ARTICLE{Latet2015240,
   author = {Latet, S.C. and Hoymans, V.Y. and Van Herck, P.L. and Vrints, C.J.},
   title = {The cellular immune system in the post-myocardial infarction repair process},
   journal = {International Journal of Cardiology},
   year = {2015},
   volume = {179},
   pages = {240--247},
   doi = {10.1016/j.ijcard.2014.11.006},
   document_type = {Review}
    }

@ARTICLE{Lau20132805,
   author = {Lau, A. and Wang, S. and Jiang, J. and Haig, A. and Pavlosky, A. and Linkermann, A. and Zhang, Z.-X. and Jevnikar, A.M.},
   title = {RIPK3-mediated necroptosis promotes donor kidney inflammatory injury and reduces allograft survival},
   journal = {American Journal of Transplantation},
   year = {2013},
   volume = {13},
   number = {11},
   pages = {2805--2818},
   doi = {10.1111/ajt.12447},
   document_type = {Article}
    }

@ARTICLE{Lau201484,
   author = {Lau, A. and Wang, S. and Liu, W. and Haig, A. and Zhang, Z.-X. and Jevnikar, A.M.},
   title = {Glycyrrhizic acid ameliorates HMGB1-mediated cell death and inflammation after renal ischemia reperfusion injury},
   journal = {American Journal of Nephrology},
   year = {2014},
   volume = {40},
   number = {1},
   pages = {84--95},
   doi = {10.1159/000364908},
   document_type = {Article}
    }

@ARTICLE{LauchoContreras2015,
   author = {Laucho-Contreras, M.E. and Taylor, K.L. and Mahadeva, R. and Boukedes, S.S. and Owen, C.A.},
   title = {Automated measurement of pulmonary emphysema and small airway remodeling in cigarette smoke-exposed mice},
   journal = {Journal of Visualized Experiments},
   year = {2015},
   number = {95},
   doi = {10.3791/52236},
   art_number = {e52236},
   document_type = {Article}
    }

@ARTICLE{Lawlor2015,
   author = {Lawlor, K.E. and Khan, N. and Mildenhall, A. and Gerlic, M. and Croker, B.A. and D'Cruz, A.A. and Hall, C. and Kaur Spall, S. and Anderton, H. and Masters, S.L. and Rashidi, M. and Wicks, I.P. and Alexander, W.S. and Mitsuuchi, Y. and Benetatos, C.A. and Condon, S.M. and Wong, W.W.-L. and Silke, J. and Vaux, D.L. and Vince, J.E.},
   title = {RIPK3 promotes cell death and NLRP3 inflammasome activation in the absence of MLKL},
   journal = {Nature Communications},
   year = {2015},
   volume = {6},
   doi = {10.1038/ncomms7282},
   art_number = {6282},
   document_type = {Article}
    }

@ARTICLE{Lazarou20153,
   author = {Lazarou, M.},
   title = {Keeping the immune system in check: A role for mitophagy},
   journal = {Immunology and Cell Biology},
   year = {2015},
   volume = {93},
   number = {1},
   pages = {3--10},
   doi = {10.1038/icb.2014.75},
   document_type = {Review}
    }

@ARTICLE{LeMasson2014975,
   author = {LeMasson, G. and Przedborski, S. and Abbott, L.F.},
   title = {A Computational Model of Motor Neuron Degeneration},
   journal = {Neuron},
   year = {2014},
   volume = {83},
   number = {4},
   pages = {975--988},
   doi = {10.1016/j.neuron.2014.07.001},
   document_type = {Article}
    }

@ARTICLE{LeRoux20151,
   author = {Le Roux, M. and Kirkpatrick, R.L. and Montauti, E.I. and Tran, B.Q. and Brook Peterson, S. and Harding, B.N. and Whitney, J.C. and Russell, A.B. and Traxler, B. and Goo, Y.A. and Goodlett, D.R. and Wiggins, P.A. and Mougous, J.D.},
   title = {Kin cell lysis is a danger signal that activates antibacterial pathways of pseudomonas aeruginosa},
   journal = {eLife},
   year = {2015},
   volume = {2015},
   number = {4},
   pages = {1--65},
   doi = {10.7554/eLife.05701},
   document_type = {Article}
    }

@ARTICLE{LeVerche2014748,
   author = {Le Verche, V.},
   title = {Familial and sporadic ALS astrocytes activate necroptosis in motor neurons [N{\'e}croptose des motoneurones dans des mod{\`e}les de scl{\'e}rose lat{\'e}rale amyotrophique familiale ou sporadique]},
   journal = {Medecine/Sciences},
   year = {2014},
   volume = {30},
   number = {8-9},
   pages = {748--750},
   doi = {10.1051/medsci/20143008011},
   document_type = {Article}
    }

@ARTICLE{LebiedzinskaArciszewska201525,
   author = {Lebiedzinska-Arciszewska, M. and Oparka, M. and Vega-Naredo, I. and Karkucinska-Wieckowska, A. and Pinton, P. and Duszynski, J. and Wieckowski, M.R.},
   title = {The interplay between p66Shc, reactive oxygen species and cancer cell metabolism},
   journal = {European Journal of Clinical Investigation},
   year = {2015},
   volume = {45},
   number = {s1},
   pages = {25--31},
   doi = {10.1111/eci.12364},
   document_type = {Review}
    }

@ARTICLE{LeborgneCastel20141,
   author = {Leborgne-Castel, N. and Bouhidel, K.},
   title = {Plasma membrane protein trafficking in plant-microbe interactions: A plant cell point of view},
   journal = {Frontiers in Plant Science},
   year = {2014},
   volume = {5},
   number = {DEC},
   pages = {1--13},
   doi = {10.3389/fpls.2014.0073},
   document_type = {Article}
    }

@ARTICLE{Leduc2015102,
   author = {Leduc, C. and Etienne-Manneville, S.},
   title = {Intermediate filaments in cell migration and invasion: The unusual suspects},
   journal = {Current Opinion in Cell Biology},
   year = {2015},
   volume = {32},
   pages = {102--112},
   doi = {10.1016/j.ceb.2015.01.005},
   document_type = {Review}
    }

@ARTICLE{Lee201412150,
   author = {Lee, H.S. and Jun, J.-H. and Jung, E.-H. and Koo, B.A. and Kim, Y.S.},
   title = {Epigalloccatechin-3-gallate inhibits ocular neovascularization and vascular permeability in human retinal pigment epithelial and human retinal microvascular endothelial cells via suppression of MMP-9 and VEGF activation},
   journal = {Molecules},
   year = {2014},
   volume = {19},
   number = {8},
   pages = {12150--12172},
   doi = {10.3390/molecules190812150},
   document_type = {Article}
    }

@ARTICLE{Lee20141363,
   author = {Lee, A.S. and Jung, Y.J. and Kim, D. and Nguyen-Thanh, T. and Kang, K.P. and Lee, S. and Park, S.K. and Kim, W.},
   title = {SIRT2 ameliorates lipopolysaccharide-induced inflammation in macrophages},
   journal = {Biochemical and Biophysical Research Communications},
   year = {2014},
   volume = {450},
   number = {4},
   pages = {1363--1369},
   doi = {10.1016/j.bbrc.2014.06.135},
   document_type = {Article}
    }

@ARTICLE{Lee2014239,
   author = {Lee, H.H. and Kim, S.O. and Kim, G.-Y. and Moon, S.-K. and Kim, W.-J. and Jeong, Y.K. and Yoo, Y.H. and Choi, Y.H.},
   title = {Involvement of autophagy in cordycepin-induced apoptosis in human prostate carcinoma LNCaP cells},
   journal = {Environmental Toxicology and Pharmacology},
   year = {2014},
   volume = {38},
   number = {1},
   pages = {239--259},
   doi = {10.1016/j.etap.2014.06.003},
   document_type = {Article}
    }

@ARTICLE{Lee2014603,
   author = {Lee, D. and Kim, K.-Y. and Shim, M.S. and Kim, S.Y. and Ellisman, M.H. and Weinreb, R.N. and Ju, W.-K.},
   title = {Coenzyme Q10 ameliorates oxidative stress and prevents mitochondrial alteration in ischemic retinal injury},
   journal = {Apoptosis},
   year = {2014},
   volume = {19},
   number = {4},
   pages = {603--614},
   doi = {10.1007/s10495-013-0956-x},
   document_type = {Article}
    }

@ARTICLE{Lee2014815,
   author = {Lee, J. and Jo, D.-G. and Park, D. and Chung, H.Y. and Mattson, M.P.},
   title = {Adaptive cellular stress pathways as therapeutic targets of dietary phytochemicals: Focus on the nervous system},
   journal = {Pharmacological Reviews},
   year = {2014},
   volume = {66},
   number = {3},
   pages = {815--868},
   doi = {10.1124/pr.113.007757},
   document_type = {Article}
    }

@ARTICLE{Lee201574,
   author = {Lee, M.-W. and Odegaard, J.I. and Mukundan, L. and Qiu, Y. and Molofsky, A.B. and Nussbaum, J.C. and Yun, K. and Locksley, R.M. and Chawla, A.},
   title = {Activated type 2 innate lymphoid cells regulate beige fat biogenesis},
   journal = {Cell},
   year = {2015},
   volume = {160},
   number = {1-2},
   pages = {74--87},
   doi = {10.1016/j.cell.2014.12.011},
   document_type = {Article}
    }

@ARTICLE{Lefrancais201415502,
   author = {Lefranc{\c }ais, E. and Duval, A. and Mirey, E. and Roga, S. and Espinosa, E. and Cayrol, C. and Girard, J.-P.},
   title = {Central domain of IL-33 is cleaved by mast cell proteases for potent activation of group-2 innate lymphoid cells},
   journal = {Proceedings of the National Academy of Sciences of the United States of America},
   year = {2014},
   volume = {111},
   number = {43},
   pages = {15502--15507},
   doi = {10.1073/pnas.1410700111},
   document_type = {Article}
    }

@ARTICLE{Legand2013953,
   author = {Legand, A. and Briand, S. and Shindo, N. and Brooks, W.A. and De Jong, M.D. and Farrar, J. and Aguilera, X. and Hayden, F.G.},
   title = {Addressing the public health burden of respiratory viruses: the Battle against Respiratory Viruses (BRaVe) Initiative},
   journal = {Future Virology},
   year = {2013},
   volume = {8},
   number = {10},
   pages = {953--968},
   doi = {10.2217/fvl.13.85},
   document_type = {Review}
    }

@ARTICLE{Legg2014516,
   author = {Legg, K.},
   title = {Tipping TB off balance},
   journal = {Nature Reviews Immunology},
   year = {2014},
   volume = {14},
   number = {8},
   pages = {516--517},
   doi = {10.1038/nri3722},
   document_type = {Note}
    }

@ARTICLE{Legg2014576,
   author = {Legg, K.},
   title = {Infectious diseases: Tipping TB off balance},
   journal = {Nature Reviews Drug Discovery},
   year = {2014},
   volume = {13},
   number = {8},
   pages = {576},
   doi = {10.1038/nrd4400},
   document_type = {Note}
    }

@ARTICLE{Legitimo20143224,
   author = {Legitimo, A. and Consolini, R. and Failli, A. and Orsini, G. and Spisni, R.},
   title = {Dendritic cell defects in the colorectal cancer},
   journal = {Human Vaccines and Immunotherapeutics},
   year = {2014},
   volume = {10},
   number = {11},
   pages = {3224--3235},
   doi = {10.4161/hv.29857},
   document_type = {Article}
    }

@ARTICLE{Lehners2014F407,
   author = {Lehners, A. and Lange, S. and Niemann, G. and Rosendahl, A. and Meyer-Schwesinger, C. and Oh, J. and Stahl, R. and Ehmke, H. and Benndorf, R. and Klinke, A. and Baldus, S. and Wenzel, U.O.},
   title = {Myeloperoxidase deficiency ameliorates progression of chronic kidney disease in mice},
   journal = {American Journal of Physiology - Renal Physiology},
   year = {2014},
   volume = {307},
   number = {4},
   pages = {F407--F417},
   doi = {10.1152/ajprenal.00262.2014},
   document_type = {Article}
    }

@ARTICLE{LeivaRevilla2014683,
   author = {Leiva-Revilla, J. and Guerra-Casta{\~n}on, F. and Olcese-Mori, P. and Lozada, I. and Rubio, J. and Gonzales, C. and Gonzales, G.F.},
   title = {Effect of red maca (Lepidium meyenii) on IFN-\ensuremath{\gamma} levels in ovariectomized rats [Efecto de la maca roja (Lepidium meyenii) sobre los niveles de IFN-\ensuremath{\gamma} en ratas ovariectomizadas]},
   journal = {Revista Peruana de Medicina Experimental y Salud Publica},
   year = {2014},
   volume = {31},
   number = {4},
   pages = {683--688},
   document_type = {Article}
    }

@ARTICLE{Lemke20141350,
   author = {Lemke, J. and Von Karstedt, S. and Zinngrebe, J. and Walczak, H.},
   title = {Getting TRAIL back on track for cancer therapy},
   journal = {Cell Death and Differentiation},
   year = {2014},
   volume = {21},
   number = {9},
   pages = {1350--1364},
   doi = {10.1038/cdd.2014.81},
   document_type = {Review}
    }

@ARTICLE{Lenaerts2015288,
   author = {Lenaerts, A. and Barry, C.E. and Dartois, V.},
   title = {Heterogeneity in tuberculosis pathology, microenvironments and therapeutic responses},
   journal = {Immunological Reviews},
   year = {2015},
   volume = {264},
   number = {1},
   pages = {288--307},
   doi = {10.1111/imr.12252},
   document_type = {Article}
    }

@ARTICLE{Lenselink20141737,
   author = {Lenselink, E.B. and Beuming, T. and Sherman, W. and Van Vlijmen, H.W.T. and Ijzerman, A.P.},
   title = {Selecting an optimal number of binding site waters to improve virtual screening enrichments against the adenosine A2A receptor},
   journal = {Journal of Chemical Information and Modeling},
   year = {2014},
   volume = {54},
   number = {6},
   pages = {1737--1746},
   doi = {10.1021/ci5000455},
   document_type = {Article}
    }

@ARTICLE{Leontieva20141010,
   author = {Leontieva, O.V. and Blagosklonny, M.V.},
   title = {Gerosuppression in confluent cells},
   journal = {Aging},
   year = {2014},
   volume = {6},
   number = {12},
   pages = {1010--1018},
   document_type = {Article}
    }

@ARTICLE{Leontieva201412715,
   author = {Leontieva, O.V. and Blagosklonny, M.V.},
   title = {Tumor promoter-induced cellular senescence: Cell cycle arrest followed by geroconversion},
   journal = {Oncotarget},
   year = {2014},
   volume = {5},
   number = {24},
   pages = {12715--12727},
   document_type = {Article}
    }

@ARTICLE{Leontieva20142656,
   author = {Leontieva, O.V. and Paszkiewicz, G.M. and Blagosklonny, M.V.},
   title = {Fasting levels of hepatic p-S6 are increased in old mice},
   journal = {Cell Cycle},
   year = {2014},
   volume = {13},
   number = {17},
   pages = {2656--2659},
   doi = {10.4161/15384101.2014.949150},
   document_type = {Review}
    }

@ARTICLE{Leontieva20143350,
   author = {Leontieva, O.V. and Paszkiewicz, G.M. and Blagosklonny, M.V.},
   title = {Comparison of rapamycin schedules in mice on high-fat diet},
   journal = {Cell Cycle},
   year = {2014},
   volume = {13},
   number = {21},
   pages = {3350--3356},
   doi = {10.4161/15384101.2014.970491},
   document_type = {Article}
    }

@ARTICLE{Leontieva2014e1214,
   author = {Leontieva, O.V. and Demidenko, Z.N. and Blagosklonny, M.V.},
   title = {Rapamycin reverses insulin resistance (IR) in high-glucose medium without causing IR in normoglycemic medium},
   journal = {Cell Death and Disease},
   year = {2014},
   volume = {5},
   number = {5},
   doi = {10.1038/cddis.2014.178},
   art_number = {e1214},
   document_type = {Article}
    }

@ARTICLE{Levine201514,
   author = {Levine, B. and Packer, M. and Codogno, P.},
   title = {Development of autophagy inducers in clinical medicine},
   journal = {Journal of Clinical Investigation},
   year = {2015},
   volume = {125},
   number = {1},
   pages = {14--24},
   doi = {10.1172/JCI73938},
   document_type = {Review}
    }

@ARTICLE{Levkovitz2015124,
   author = {Levkovitz, Y. and Fenchel, D. and Kaplan, Z. and Zohar, J. and Cohen, H.},
   title = {Early post-stressor intervention with minocycline, a second-generation tetracycline, attenuates post-traumatic stress response in an animal model of PTSD},
   journal = {European Neuropsychopharmacology},
   year = {2015},
   volume = {25},
   number = {1},
   pages = {124--132},
   doi = {10.1016/j.euroneuro.2014.11.012},
   document_type = {Article}
    }

@ARTICLE{Li2013135,
   author = {Li, J. and Yin, Q. and Wu, H.},
   title = {Structural basis of signal transduction in the TNF receptor superfamily},
   journal = {Advances in Immunology},
   year = {2013},
   volume = {119},
   pages = {135--153},
   doi = {10.1016/B978-0-12-407707-2.00005-9},
   document_type = {Article}
    }

@ARTICLE{Li201336,
   author = {Li, Y. and Nie, H. and Wu, D. and Zhang, J. and Wei, X. and Ying, W.},
   title = {Poly(ADP-ribose) polymerase mediates both cell death and ATP decreases in SIRT2 inhibitor AGK2-treated microglial BV2 cells},
   journal = {Neuroscience Letters},
   year = {2013},
   volume = {544},
   pages = {36--40},
   doi = {10.1016/j.neulet.2013.03.032},
   document_type = {Article}
    }

@ARTICLE{Li2013380,
   author = {Li, G. and Tang, D. and Lotze, M.T.},
   title = {M{\'e}nage {\`a} Trois in stress: DAMPs, redox and autophagy},
   journal = {Seminars in Cancer Biology},
   year = {2013},
   volume = {23},
   number = {5},
   pages = {380--390},
   doi = {10.1016/j.semcancer.2013.08.002},
   document_type = {Review}
    }

@ARTICLE{Li2013661,
   author = {Li, Y. and Dai, D. and Lu, Q. and Fei, M. and Li, M. and Wu, X.},
   title = {Sirt2 suppresses glioma cell growth through targeting NF-\ensuremath{\kappa}B-miR-21 axis},
   journal = {Biochemical and Biophysical Research Communications},
   year = {2013},
   volume = {441},
   number = {3},
   pages = {661--667},
   doi = {10.1016/j.bbrc.2013.10.077},
   document_type = {Article}
    }

@ARTICLE{Li20139,
   author = {Li, Z. and Xie, Q.R. and Chen, Z. and Lu, S. and Xia, W.},
   title = {Regulation of SIRT2 levels for human non-small cell lung cancer therapy},
   journal = {Lung Cancer},
   year = {2013},
   volume = {82},
   number = {1},
   pages = {9--15},
   doi = {10.1016/j.lungcan.2013.05.013},
   document_type = {Article}
    }

@ARTICLE{Li2014,
   author = {Li, J.-X. and Feng, J.-M. and Wang, Y. and Li, X.-H. and Chen, X.-X. and Su, Y. and Shen, Y.-Y. and Chen, Y. and Xiong, B. and Yang, C.-H. and Ding, J. and Miao, Z.-H.},
   title = {The B-RafV600E inhibitor dabrafenib selectively inhibits RIP3 and alleviates acetaminophen-induced liver injury},
   journal = {Cell Death and Disease},
   year = {2014},
   volume = {5},
   number = {6},
   doi = {10.1038/cddis.2014.241},
   art_number = {e1278},
   document_type = {Article}
    }

@ARTICLE{Li2014,
   author = {Li, K. and Wu, D. and Chen, X. and Zhang, T. and Zhang, L. and Yi, Y. and Miao, Z. and Jin, N. and Bi, X. and Wang, H. and Xu, J. and Wang, D.},
   title = {Current and emerging biomarkers of cell death in human disease},
   journal = {BioMed Research International},
   year = {2014},
   volume = {2014},
   doi = {10.1155/2014/690103},
   art_number = {690103},
   document_type = {Review}
    }

@ARTICLE{Li20141,
   author = {Li, Y. and Wang, Y. and Wang, S. and Gao, Y. and Zhang, X. and Lu, C.},
   title = {Oridonin phosphate-induced autophagy effectively enhances cell apoptosis of human breast cancer cells},
   journal = {Medical Oncology},
   year = {2014},
   volume = {32},
   number = {1},
   pages = {1--8},
   doi = {10.1007/s12032-014-0365-1},
   document_type = {Article}
    }

@ARTICLE{Li2014113,
   author = {Li, Y. and Shen, G. and Yu, C. and Li, G. and Shen, J. and Gong, J. and Xu, Y.},
   title = {Angiotensin II induces mitochondrial oxidative stress and mtDNA damage in osteoblasts by inhibiting SIRT1-FoxO3a-MnSOD pathway},
   journal = {Biochemical and Biophysical Research Communications},
   year = {2014},
   volume = {455},
   number = {1-2},
   pages = {113--118},
   doi = {10.1016/j.bbrc.2014.10.123},
   document_type = {Article}
    }

@ARTICLE{Li20141274,
   author = {Li, C. and Wang, Z.},
   title = {RNA interference of silent mating type information regulation 2 homolog 1 SIRT1 arrests cell cycle progress of prostate cancer PC3 cells},
   journal = {Chinese Journal of Clinical Oncology},
   year = {2014},
   volume = {41},
   number = {20},
   pages = {1274--1277},
   doi = {10.3969/j.issn.1000-8179.20140259},
   document_type = {Article}
    }

@ARTICLE{Li20141279,
   author = {Li, D.},
   title = {Sanofi-Cell Research outstanding paper award of 2013},
   journal = {Cell Research},
   year = {2014},
   volume = {24},
   number = {11},
   pages = {1279},
   doi = {10.1038/cr.2014.140},
   document_type = {Editorial}
    }

@ARTICLE{Li20142564,
   author = {Li, D. and Chen, N.-N. and Cao, J.-M. and Sun, W.-P. and Zhou, Y.-M. and Li, C.-Y. and Wang, X.-X.},
   title = {BRCA1 as a nicotinamide adenine dinucleotide (NAD)-dependent metabolic switch in ovarian cancer},
   journal = {Cell Cycle},
   year = {2014},
   volume = {13},
   number = {16},
   pages = {2564--2571},
   doi = {10.4161/15384101.2015.942208},
   document_type = {Article}
    }

@ARTICLE{Li20143000,
   author = {Li, Z. and Xu, L. and Tang, N. and Xu, Y. and Ye, X. and Shen, S. and Niu, X. and Lu, S. and Chen, Z.},
   title = {The polycomb group protein EZH2 inhibits lung cancer cell growth by repressing the transcription factor Nrf2},
   journal = {FEBS Letters},
   year = {2014},
   volume = {588},
   number = {17},
   pages = {3000--3007},
   doi = {10.1016/j.febslet.2014.05.057},
   document_type = {Article}
    }

@ARTICLE{Li20143442,
   author = {Li, D. and Bi, F.-F. and Chen, N.-N. and Cao, J.-M. and Sun, W.-P. and Zhou, Y.-M. and Li, C.-Y. and Yang, Q.},
   title = {A novel crosstalk between BRCA1 and poly (ADP-ribose) polymerase 1 in breast cancer},
   journal = {Cell Cycle},
   year = {2014},
   volume = {13},
   number = {21},
   pages = {3442--3449},
   doi = {10.4161/15384101.2014.956507},
   document_type = {Article}
    }

@ARTICLE{Li2014417,
   author = {Li, L. and Chen, W. and Liang, Y. and Ma, H. and Li, W. and Zhou, Z. and Li, J. and Ding, Y. and Ren, J. and Lin, J. and Han, F. and Wu, J. and Han, J.},
   title = {The G\ensuremath{\beta}\ensuremath{\gamma}-Src signaling pathway regulates TNF-induced necroptosis via control of necrosome translocation},
   journal = {Cell Research},
   year = {2014},
   volume = {24},
   number = {4},
   pages = {417--432},
   doi = {10.1038/cr.2014.17},
   document_type = {Article}
    }

@ARTICLE{Li2014818,
   author = {Li, X. and Li, Q. and Li, J. and Li, Y. and Chen, Y. and Lv, A. and Zhang, J. and Ding, J. and Von Maltzan, K. and Wen, T.},
   title = {Elevated levels of circulating histones indicate disease activity in patients with hand, foot, and mouth disease (HFMD)},
   journal = {Scandinavian Journal of Infectious Diseases},
   year = {2014},
   volume = {46},
   number = {12},
   pages = {818--824},
   doi = {10.3109/00365548.2014.943285},
   document_type = {Article}
    }

@ARTICLE{Li2014879,
   author = {Li, R.-F. and Chen, G. and Ren, J.-G. and Zhang, W. and Wu, Z.-X. and Liu, B. and Zhao, Y. and Zhao, Y.F.},
   title = {The Adaptor Protein p62 Is Involved in RANKL-induced Autophagy and Osteoclastogenesis},
   journal = {Journal of Histochemistry and Cytochemistry},
   year = {2014},
   volume = {62},
   number = {12},
   pages = {879--888},
   doi = {10.1369/0022155414551367},
   document_type = {Article}
    }

@ARTICLE{Li2014995,
   author = {Li, B.E. and Ernst, P.},
   title = {Two decades of leukemia oncoprotein epistasis: The MLL1 paradigm for epigenetic deregulation in leukemia},
   journal = {Experimental Hematology},
   year = {2014},
   volume = {42},
   number = {12},
   pages = {995--1012},
   doi = {10.1016/j.exphem.2014.09.006},
   document_type = {Review}
    }

@ARTICLE{Li2014a,
   author = {Li, J.-P. and Yang, C.-Y. and Chuang, H.-C. and Lan, J.-L. and Chen, D.-Y. and Chen, Y.-M. and Wang, X. and Chen, A.J. and Belmont, J.W. and Tan, T.-H.},
   title = {The phosphatase JKAP/DUSP22 inhibits T-cell receptor signalling and autoimmunity by inactivating Lck},
   journal = {Nature Communications},
   year = {2014},
   volume = {5},
   doi = {10.1038/ncomms4618},
   art_number = {3618},
   document_type = {Article}
    }

@ARTICLE{Li2015177,
   author = {Li, Y. and Lian, H. and Jia, Q. and Wan, Y.},
   title = {Proteome screening of pleural effusions identifies IL1A as a diagnostic biomarker for non-small cell lung cancer},
   journal = {Biochemical and Biophysical Research Communications},
   year = {2015},
   volume = {457},
   number = {2},
   pages = {177--182},
   doi = {10.1016/j.bbrc.2014.12.083},
   document_type = {Article}
    }

@ARTICLE{Li201525,
   author = {Li, G. and Zheng, W. and Liu, Y. and Li, X.},
   title = {Novel encoding methods for DNA-templated chemical libraries},
   journal = {Current Opinion in Chemical Biology},
   year = {2015},
   volume = {26},
   pages = {25--33},
   doi = {10.1016/j.cbpa.2015.01.004},
   document_type = {Review}
    }

@ARTICLE{Li201550,
   author = {Li, Y. and Li, J. and Mao, Y. and Li, X. and Liu, W. and Xu, L. and Han, Y. and Wang, H.},
   title = {The alteration of SHARPIN expression in the mouse brainstem during herpes simplex virus 1-induced facial palsy},
   journal = {Neuroscience Letters},
   year = {2015},
   volume = {586},
   pages = {50--54},
   doi = {10.1016/j.neulet.2014.12.008},
   document_type = {Article}
    }

@ARTICLE{Li201580,
   author = {Li, X. and Li, X.D.},
   title = {Chemical proteomics approaches to examine novel histone posttranslational modifications},
   journal = {Current Opinion in Chemical Biology},
   year = {2015},
   volume = {24},
   pages = {80--90},
   doi = {10.1016/j.cbpa.2014.10.015},
   document_type = {Review}
    }

@ARTICLE{Liang20141599,
   author = {Liang, Y. and Li, Z. and Mo, N. and Li, M. and Zhuang, Z. and Wang, J. and Wang, Y. and Guo, X.},
   title = {Isoflurane preconditioning ameliorates renal ischemia-reperfusion injury through antiinflammatory and antiapoptotic actions in rats},
   journal = {Biological and Pharmaceutical Bulletin},
   year = {2014},
   volume = {37},
   number = {10},
   pages = {1599--1605},
   document_type = {Article}
    }

@ARTICLE{Liang20141860,
   author = {Liang, Z. and Yang, Y. and Wang, H. and Yi, W. and Yan, X. and Yan, J. and Li, Y. and Feng, Y. and Yu, S. and Yang, J. and Jin, Z. and Duan, W. and Chen, W.},
   title = {Inhibition of SIRT1 signaling sensitizes the antitumor activity of silybin against human lung adenocarcinoma cells in vitro and in vivo},
   journal = {Molecular Cancer Therapeutics},
   year = {2014},
   volume = {13},
   number = {7},
   pages = {1860--1872},
   doi = {10.1158/1535-7163.MCT-13-0942},
   document_type = {Article}
    }

@ARTICLE{Liang2015343,
   author = {Liang, L. and Shou, X.-L. and Zhao, H.-K. and Ren, G.-Q. and Wang, J.-B. and Wang, X.-H. and Ai, W.-T. and Maris, J.R. and Hueckstaedt, L.K. and Ma, A.-Q. and Zhang, Y.},
   title = {Antioxidant catalase rescues against high fat diet-induced cardiac dysfunction via an IKK\ensuremath{\beta}-AMPK-dependent regulation of autophagy},
   journal = {Biochimica et Biophysica Acta - Molecular Basis of Disease},
   year = {2015},
   volume = {1852},
   number = {2},
   pages = {343--352},
   doi = {10.1016/j.bbadis.2014.06.027},
   document_type = {Article}
    }

@ARTICLE{Lichty2014559,
   author = {Lichty, B.D. and Breitbach, C.J. and Stojdl, D.F. and Bell, J.C.},
   title = {Going viral with cancer immunotherapy},
   journal = {Nature Reviews Cancer},
   year = {2014},
   volume = {14},
   number = {8},
   pages = {559--567},
   doi = {10.1038/nrc3770},
   document_type = {Review}
    }

@ARTICLE{Liddy2013,
   author = {Liddy, K.A. and White, M.Y. and Cordwell, S.J.},
   title = {Functional decorations: Post-translational modifications and heart disease delineated by targeted proteomics},
   journal = {Genome Medicine},
   year = {2013},
   volume = {5},
   number = {2},
   doi = {10.1186/gm424},
   art_number = {20},
   document_type = {Review}
    }

@ARTICLE{Lim20142213,
   author = {Lim, K.G. and Gray, A.I. and Anthony, N.G. and Mackay, S.P. and Pyne, S. and Pyne, N.J.},
   title = {Resveratrol and its oligomers: modulation of sphingolipid metabolism and signaling in disease},
   journal = {Archives of Toxicology},
   year = {2014},
   volume = {88},
   number = {12},
   pages = {2213--2232},
   doi = {10.1007/s00204-014-1386-4},
   document_type = {Review}
    }

@ARTICLE{Lim2014405,
   author = {Lim, J.-H.},
   title = {Zinc finger and BTB domain-containing protein 3 is essential for the growth of cancer cells},
   journal = {BMB Reports},
   year = {2014},
   volume = {47},
   number = {7},
   pages = {405--410},
   doi = {10.5483/BMBRep.2014.47.7.075},
   document_type = {Article}
    }

@ARTICLE{Lim201531,
   author = {Lim, R. and Barker, G. and Lappas, M.},
   title = {Human cathelicidin antimicrobial protein 18 (hCAP18/LL-37) is increased in foetal membranes and myometrium after spontaneous labour and delivery},
   journal = {Journal of Reproductive Immunology},
   year = {2015},
   volume = {107},
   pages = {31--42},
   doi = {10.1016/j.jri.2014.10.002},
   document_type = {Article}
    }

@ARTICLE{Lima201430,
   author = {Lima, I.F.N. and Havt, A. and Lima, A.A.M.},
   title = {Update on molecular epidemiology of Shigella infection},
   journal = {Current Opinion in Gastroenterology},
   year = {2014},
   volume = {31},
   number = {1},
   pages = {30--37},
   doi = {10.1097/MOG.0000000000000136},
   document_type = {Review}
    }

@ARTICLE{Lin2013897,
   author = {Lin, J. and Sun, B. and Jiang, C. and Hong, H. and Zheng, Y.},
   title = {Sirt2 suppresses inflammatory responses in collagen-induced arthritis},
   journal = {Biochemical and Biophysical Research Communications},
   year = {2013},
   volume = {441},
   number = {4},
   pages = {897--903},
   doi = {10.1016/j.bbrc.2013.10.153},
   document_type = {Article}
    }

@ARTICLE{Lin201412507,
   author = {Lin, M. and Li, L. and Zhang, Y. and Zheng, L. and Xu, M. and Rong, R. and Zhu, T.},
   title = {Baicalin ameliorates H2O2 induced cytotoxicity in HK-2 cells through the inhibition of ER stress and the activation of Nrf2 signaling},
   journal = {International Journal of Molecular Sciences},
   year = {2014},
   volume = {15},
   number = {7},
   pages = {12507--12522},
   doi = {10.3390/ijms150712507},
   document_type = {Article}
    }

@ARTICLE{Lindqvist20148512,
   author = {Lindqvist, L.M. and Heinlein, M. and Huang, D.C.S. and Vaux, D.L.},
   title = {Prosurvival Bcl-2 family members affect autophagy only indirectly, by inhibiting Bax and Bak},
   journal = {Proceedings of the National Academy of Sciences of the United States of America},
   year = {2014},
   volume = {111},
   number = {23},
   pages = {8512--8517},
   doi = {10.1073/pnas.1406425111},
   document_type = {Article}
    }

@ARTICLE{Lingwood2014,
   author = {Lingwood, D.},
   title = {Lipocalin 2 as a membrane-reorganizing agent},
   journal = {Science Signaling},
   year = {2014},
   volume = {7},
   number = {338},
   doi = {10.1126/scisignal.2005563},
   art_number = {pe19},
   document_type = {Short Survey}
    }

@ARTICLE{Linkermann201312024,
   author = {Linkermann, A. and Br{\"a}sen, J.H. and Darding, M. and Jin, M.K. and Sanz, A.B. and Heller, J.-O. and De Zen, F. and Weinlich, R. and Ortiz, A. and Walczak, H. and Weinberg, J.M. and Green, D.R. and Kunzendorf, U. and Krautwald, S.},
   title = {Two independent pathways of regulated necrosis mediate ischemia-reperfusion injury},
   journal = {Proceedings of the National Academy of Sciences of the United States of America},
   year = {2013},
   volume = {110},
   number = {29},
   pages = {12024--12029},
   doi = {10.1073/pnas.1305538110},
   document_type = {Article}
    }

@ARTICLE{Linkermann20132797,
   author = {Linkermann, A. and Hackl, M.J. and Kunzendorf, U. and Walczak, H. and Krautwald, S. and Jevnikar, A.M.},
   title = {Necroptosis in immunity and ischemia-reperfusion injury},
   journal = {American Journal of Transplantation},
   year = {2013},
   volume = {13},
   number = {11},
   pages = {2797--2804},
   doi = {10.1111/ajt.12448},
   document_type = {Review}
    }

@ARTICLE{Linkermann201416836,
   author = {Linkermann, A. and Skouta, R. and Himmerkus, N. and Mulay, S.R. and Dewitz, C. and De Zen, F. and Prokai, A. and Zuchtriegel, G. and Krombach, F. and Welz, P.-S. and Weinlich, R. and Berghe, T.V. and Vandenabeele, P. and Pasparakis, M. and Bleich, M. and Weinberg, J.M. and Reichel, C.A. and Br{\"a}sen, J.H. and Kunzendorf, U. and Anders, H.-J. and Stockwell, B.R. and Green, D.R. and Krautwald, S.},
   title = {Synchronized renal tubular cell death involves ferroptosis},
   journal = {Proceedings of the National Academy of Sciences of the United States of America},
   year = {2014},
   volume = {111},
   number = {47},
   pages = {16836--16841},
   doi = {10.1073/pnas.1415518111},
   document_type = {Article}
    }

@ARTICLE{Linkermann2014380,
   author = {Linkermann, A.},
   title = {Regulated necrosis as a pathophysiological means in solid organ transplantation},
   journal = {Nieren- und Hochdruckkrankheiten},
   year = {2014},
   volume = {43},
   number = {8},
   pages = {380--381},
   document_type = {Conference Paper}
    }

@ARTICLE{Linkermann2014455,
   author = {Linkermann, A. and Green, D.R.},
   title = {Necroptosis},
   journal = {New England Journal of Medicine},
   year = {2014},
   volume = {370},
   number = {5},
   pages = {455--465},
   doi = {10.1056/NEJMra1310050},
   document_type = {Review}
    }

@ARTICLE{Liou2015310,
   author = {Liou, C.-J. and Len, W.-B. and Wu, S.-J. and Lin, C.-F. and Wu, X.-L. and Huang, W.-C.},
   title = {Casticin inhibits COX-2 and iNOS expression via suppression of NF-\ensuremath{\kappa}B and MAPK signaling in lipopolysaccharide-stimulated mouse macrophages},
   journal = {Journal of Ethnopharmacology},
   year = {2015},
   volume = {158},
   number = {PA},
   pages = {310--316},
   doi = {10.1016/j.jep.2014.10.046},
   document_type = {Article}
    }

@ARTICLE{Lishnevsky201485,
   author = {Lishnevsky, M. and Haudek, S.B.},
   title = {Epigenetic regulation of fibrocyte differentiation?},
   journal = {Journal of Molecular and Cellular Cardiology},
   year = {2014},
   volume = {69},
   pages = {85--87},
   doi = {10.1016/j.yjmcc.2014.01.019},
   document_type = {Editorial}
    }

@ARTICLE{Lisitsa2014121,
   author = {Lisitsa, A. and Moshkovskii, S. and Chernobrovkin, A. and Ponomarenko, E. and Archakov, A.},
   title = {Profiling proteoforms: Promising follow-up of proteomics for biomarker discovery},
   journal = {Expert Review of Proteomics},
   year = {2014},
   volume = {11},
   number = {1},
   pages = {121--129},
   doi = {10.1586/14789450.2014.878652},
   document_type = {Review}
    }

@ARTICLE{Litovchick2014e278961,
   author = {Litovchick, A. and Clark, M.A. and Keefe, A.D.},
   title = {Universal strategies for the dna-encoding of libraries of small molecules using the chemical ligation of oligonucleotide tags},
   journal = {Artificial DNA: PNA and XNA},
   year = {2014},
   volume = {5},
   number = {1},
   pages = {e27896--1--e27896--11},
   doi = {10.4161/adna.27896},
   document_type = {Article}
    }

@ARTICLE{Liu2013,
   author = {Liu, D. and Liu, C. and Li, J. and Azadzoi, K. and Yang, Y. and Fei, Z. and Dou, K. and Kowall, N.W. and Choi, H.-P. and Vieira, F. and Yang, J.-H.},
   title = {Proteomic analysis reveals differentially regulated protein acetylation in human amyotrophic lateral sclerosis spinal cord},
   journal = {PLoS ONE},
   year = {2013},
   volume = {8},
   number = {12},
   doi = {10.1371/journal.pone.0080779},
   art_number = {e80779},
   document_type = {Article}
    }

@ARTICLE{Liu2014,
   author = {Liu, C.-H. and Chiu, H.-C. and Wu, W.-C. and Sahoo, S.L. and Hsu, C.-Y.},
   title = {Novel lutein loaded lipid nanoparticles on porcine corneal distribution},
   journal = {Journal of Ophthalmology},
   year = {2014},
   volume = {2014},
   doi = {10.1155/2014/304694},
   art_number = {304694},
   document_type = {Article}
    }

@ARTICLE{Liu2014,
   author = {Liu, S. and Wang, X. and Li, Y. and Xu, L. and Yu, X. and Ge, L. and Li, J. and Zhu, Y. and He, S.},
   title = {Necroptosis mediates TNF-induced toxicity of hippocampal neurons},
   journal = {BioMed Research International},
   year = {2014},
   volume = {2014},
   doi = {10.1155/2014/290182},
   art_number = {290182},
   document_type = {Article}
    }

@ARTICLE{Liu2014,
   author = {Liu, T.-B. and Subbian, S. and Pan, W. and Eugenin, E. and Xie, J. and Xue, C.},
   title = {Cryptococcus inositol utilization modulates the host protective immune response during brain infection},
   journal = {Cell Communication and Signaling},
   year = {2014},
   volume = {12},
   number = {1},
   doi = {10.1186/s12964-014-0051-0},
   art_number = {51},
   document_type = {Article}
    }

@ARTICLE{Liu20141537,
   author = {Liu, K. and Liu, S. and Zhang, W. and Ji, B. and Wang, Y. and Liu, Y.},
   title = {miR-222 regulates sorafenib resistance and enhance tumorigenicity in hepatocellular carcinoma},
   journal = {International Journal of Oncology},
   year = {2014},
   volume = {45},
   number = {4},
   pages = {1537--1546},
   doi = {10.3892/ijo.2014.2577},
   document_type = {Article}
    }

@ARTICLE{Liu20141554,
   author = {Liu, S.-N. and Liu, Q. and Sun, S.-J. and Hou, S.-C. and Wang, Y. and Shen, Z.-F.},
   title = {Metformin ameliorates \ensuremath{\beta}-cell dysfunction by regulating inflammation production, ion and hormone homeostasis of pancreas in diabetic KKAy mice},
   journal = {Yaoxue Xuebao},
   year = {2014},
   volume = {49},
   number = {11},
   pages = {1554--1562},
   document_type = {Article}
    }

@ARTICLE{Liu201417,
   author = {Liu, L. and Zhou, Y. and Zhao, X. and Wang, H. and Wang, L. and Yuan, G. and Asim, M. and Wang, W. and Zeng, L. and Liu, X. and Lin, L.},
   title = {Oligochitosan stimulated phagocytic activity of macrophages from blunt snout bream (Megalobrama amblycephala) associated with respiratory burst coupled with nitric oxide production},
   journal = {Developmental and Comparative Immunology},
   year = {2014},
   volume = {47},
   number = {1},
   pages = {17--24},
   doi = {10.1016/j.dci.2014.06.005},
   document_type = {Article}
    }

@ARTICLE{Liu20142162,
   author = {Liu, P. and Wang, Z. and Wei, W.},
   title = {Phosphorylation of Akt at the C-terminal tail triggers Akt activation},
   journal = {Cell Cycle},
   year = {2014},
   volume = {13},
   number = {14},
   pages = {2162--2164},
   doi = {10.4161/cc.29584},
   document_type = {Short Survey}
    }

@ARTICLE{Liu201431,
   author = {Liu, J. and Lv, Y. and Liu, Q.-H. and Qu, C.-K. and Shen, J.},
   title = {Deficiency of MTMR14 promotes autophagy and proliferation of mouse embryonic fibroblasts},
   journal = {Molecular and Cellular Biochemistry},
   year = {2014},
   volume = {392},
   number = {1-2},
   pages = {31--37},
   doi = {10.1007/s11010-014-2015-5},
   document_type = {Article}
    }

@ARTICLE{Liu20143662,
   author = {Liu, W.-L. and Gao, M. and Tzen, K.-Y. and Tsai, C.-L. and Hsu, F.-M. and Cheng, A.-L. and Cheng, J.C.-H.},
   title = {Targeting Phosphatidylinositide3-Kinase/Akt pathway by BKM120 for radiosensitization in hepatocellular carcinoma},
   journal = {Oncotarget},
   year = {2014},
   volume = {5},
   number = {11},
   pages = {3662--3672},
   document_type = {Article}
    }

@ARTICLE{Liu2014645,
   author = {Liu, H.-Y. and Chen, C.-Y. and Hsueh, Y.-P.},
   title = {Innate immune responses regulate morphogenesis and degeneration: Roles of Toll-like receptors and Sarm1 in neurons},
   journal = {Neuroscience Bulletin},
   year = {2014},
   volume = {30},
   number = {4},
   pages = {645--654},
   doi = {10.1007/s12264-014-1445-5},
   document_type = {Review}
    }

@ARTICLE{Liu2015,
   author = {Liu, M. and Li, X. and Yuan, H. and Zhou, J. and Wu, J. and Bo, H. and Xia, W. and Xiong, Y. and Yang, L. and Gao, R. and Guo, J. and Huang, W. and Zhang, Y. and Zhao, X. and Zou, X. and Chen, T. and Wang, D. and Li, Q. and Wang, S. and Chen, S. and Hu, M. and Ni, X. and Gong, T. and Shi, Y. and Li, J. and Zhou, J. and Cai, J. and Xiao, Z. and Zhang, W. and Sun, J. and Li, D. and Wu, G. and Feng, Z. and Wang, Y. and Chen, H. and Shu, Y.},
   title = {Genetic diversity of avian influenza A (H10N8) virus in live poultry markets and its association with human infections in China},
   journal = {Scientific Reports},
   year = {2015},
   volume = {5},
   doi = {10.1038/srep07632},
   art_number = {7632},
   document_type = {Article}
    }

@ARTICLE{Liu2015163,
   author = {Liu, M.-L. and Wang, J.-L. and Wei, J. and Xu, L.-L. and Yu, M. and Liu, X.-M. and Ruan, W.-L. and Chen, J.-X.},
   title = {Tri-ortho-cresyl phosphate induces autophagy of rat spermatogonial stem cells},
   journal = {Reproduction},
   year = {2015},
   volume = {149},
   number = {2},
   pages = {163--170},
   doi = {10.1530/REP-14-0446},
   document_type = {Article}
    }

@ARTICLE{Liu2015192,
   author = {Liu, Q.-H. and Shi, M.-L. and Sun, C. and Bai, J. and Zheng, J.-N.},
   title = {Role of the ERK1/2 pathway in tumor chemoresistance and tumor therapy},
   journal = {Bioorganic and Medicinal Chemistry Letters},
   year = {2015},
   volume = {25},
   number = {2},
   pages = {192--197},
   doi = {10.1016/j.bmcl.2014.11.076},
   document_type = {Article}
    }

@ARTICLE{Lkhagva2014982,
   author = {Lkhagva, B. and Chang, S.-L. and Chen, Y.-C. and Kao, Y.-H. and Lin, Y.-K. and Chiu, C.T.-H. and Chen, S.-A. and Chen, Y.-J.},
   title = {Histone deacetylase inhibition reduces pulmonary vein arrhythmogenesis through calcium regulation},
   journal = {International Journal of Cardiology},
   year = {2014},
   volume = {177},
   number = {3},
   pages = {982--989},
   doi = {10.1016/j.ijcard.2014.09.175},
   document_type = {Article}
    }

@ARTICLE{Lloyd201552,
   author = {Lloyd, C.M. and Saglani, S.},
   title = {Epithelial cytokines and pulmonary allergic inflammation},
   journal = {Current Opinion in Immunology},
   year = {2015},
   volume = {34},
   pages = {52--58},
   doi = {10.1016/j.coi.2015.02.001},
   document_type = {Review}
    }

@ARTICLE{LoSasso2014,
   author = {Lo Sasso, G. and Menzies, K.J. and Mottis, A. and Piersigilli, A. and Perino, A. and Yamamoto, H. and Schoonjans, K. and Auwerx, J.},
   title = {SIRT2 deficiency modulates macrophage polarization and susceptibility to experimental colitis},
   journal = {PLoS ONE},
   year = {2014},
   volume = {9},
   number = {7},
   doi = {10.1371/journal.pone.0103573},
   art_number = {e103573},
   document_type = {Article}
    }

@ARTICLE{Loeffler2015294,
   author = {Loeffler, I. and Wolf, G.},
   title = {The role of hypoxia and Morg1 in renal injury},
   journal = {European Journal of Clinical Investigation},
   year = {2015},
   volume = {45},
   number = {3},
   pages = {294--302},
   doi = {10.1111/eci.12405},
   document_type = {Review}
    }

@ARTICLE{Logan2014,
   author = {Logan, A.C. and Jacka, F.N.},
   title = {Nutritional psychiatry research: An emerging discipline and its intersection with global urbanization, environmental challenges and the evolutionary mismatch},
   journal = {Journal of Physiological Anthropology},
   year = {2014},
   volume = {33},
   number = {1},
   doi = {10.1186/1880-6805-33-22},
   art_number = {22},
   document_type = {Review}
    }

@ARTICLE{Lohmann2014945,
   author = {Lohmann, F. and Sachs, M. and Meyer, T.N. and Sievert, H. and Lindenmeyer, M.T. and Wiech, T. and Cohen, C.D. and Balabanov, S. and Stahl, R.A.K. and Meyer-Schwesinger, C.},
   title = {UCH-L1 induces podocyte hypertrophy in membranous nephropathy by protein accumulation},
   journal = {Biochimica et Biophysica Acta - Molecular Basis of Disease},
   year = {2014},
   volume = {1842},
   number = {7},
   pages = {945--958},
   doi = {10.1016/j.bbadis.2014.02.011},
   document_type = {Article}
    }

@ARTICLE{Long201435494,
   author = {Long, J. and Li, B. and Rodriguez-Blanco, J. and Pastori, C. and Volmar, C.-H. and Wahlestedt, C. and Capobianco, A. and Bai, F. and Pei, X.-H. and Ayad, N.G. and Robbins, D.J.},
   title = {The BET bromodomain inhibitor I-BET151 acts downstream of smoothened protein to abrogate the growth of hedgehog protein-driven cancers},
   journal = {Journal of Biological Chemistry},
   year = {2014},
   volume = {289},
   number = {51},
   pages = {35494--35502},
   doi = {10.1074/jbc.M114.595348},
   art_number = {A32},
   document_type = {Article}
    }

@ARTICLE{Lopatina2014,
   author = {Lopatina, O. and Yoshihara, T. and Nishimura, T. and Zhong, J. and Akther, S. and Fakhrul, A.A.K.M. and Liang, M. and Higashida, C. and Sumi, K. and Furuhara, K. and Inahata, Y. and Huang, J.-J. and Koizumi, K. and Yokoyama, S. and Tsuji, T. and Petugina, Y. and Sumarokov, A. and Salmina, A.B. and Hashida, K. and Kitao, Y. and Hori, O. and Asano, M. and Kitamura, Y. and Kozaka, T. and Shiba, K. and Zhong, F. and Xie, M.-J. and Sato, M. and Ishihara, K. and Higashida, H.},
   title = {Anxiety- and depression-like behavior in mice lacking the CD157/BST1 gene, a risk factor for Parkinson's disease},
   journal = {Frontiers in Behavioral Neuroscience},
   year = {2014},
   volume = {8},
   number = {APR},
   doi = {10.3389/fnbeh.2014.00133},
   art_number = {133},
   document_type = {Article}
    }

@ARTICLE{Lopez2014,
   author = {Lopez, J. and Tait, S.W.G.},
   title = {Killing the killer: PARC/CUL9 promotes cell survival by destroying cytochrome c},
   journal = {Science Signaling},
   year = {2014},
   number = {334},
   doi = {10.1126/scisignal.2005619},
   art_number = {pe17},
   document_type = {Short Survey}
    }

@ARTICLE{Lopez2015H269,
   author = {Lopez, E.F. and Kabarowski, J.H. and Ingle, K.A. and Kain, V. and Barnes, S. and Crossman, D.K. and Lindsey, M.L. and Halade, G.V.},
   title = {Obesity superimposed on aging magnifies inflammation and delays the resolving response after myocardial infarction},
   journal = {American Journal of Physiology - Heart and Circulatory Physiology},
   year = {2015},
   volume = {308},
   number = {4},
   pages = {H269--H280},
   doi = {10.1152/ajpheart.00604.2014},
   document_type = {Article}
    }

@ARTICLE{LopezAtalaya2014529,
   author = {Lopez-Atalaya, J.P. and Barco, A.},
   title = {Can changes in histone acetylation contribute to memory formation?},
   journal = {Trends in Genetics},
   year = {2014},
   volume = {30},
   number = {12},
   pages = {529--539},
   doi = {10.1016/j.tig.2014.09.003},
   document_type = {Review}
    }

@ARTICLE{Louandre2015971,
   author = {Louandre, C. and Marcq, I. and Bouhlal, H. and Lachaier, E. and Godin, C. and Saidak, Z. and Fran{\cc}ois, C. and Chatelain, D. and Debuysscher, V. and Barbare, J.-C. and Chauffert, B. and Galmiche, A.},
   title = {The retinoblastoma (Rb) protein regulates ferroptosis induced by sorafenib in human hepatocellular carcinoma cells},
   journal = {Cancer Letters},
   year = {2015},
   volume = {356},
   number = {2},
   pages = {971--977},
   doi = {10.1016/j.canlet.2014.11.014},
   document_type = {Article}
    }

@ARTICLE{Lu2014,
   author = {Lu, W. and Karuppagounder, S.S. and Springer, D.A. and Allen, M.D. and Zheng, L. and Chao, B. and Zhang, Y. and Dawson, V.L. and Dawson, T.M. and Lenardo, M.},
   title = {Genetic deficiency of the mitochondrial protein PGAM5 causes a Parkinsons-like movement disorder},
   journal = {Nature Communications},
   year = {2014},
   volume = {5},
   doi = {10.1038/ncomms5930},
   art_number = {4930},
   document_type = {Article}
    }

@ARTICLE{Lu20142146,
   author = {Lu, C.-C. and Huang, B.-R. and Liao, P.-J. and Yen, G.-C.},
   title = {Ursolic acid triggers nonprogrammed death (necrosis) in human glioblastoma multiforme DBTRG-05MG cells through MPT pore opening and ATP decline},
   journal = {Molecular Nutrition and Food Research},
   year = {2014},
   volume = {58},
   number = {11},
   pages = {2146--2156},
   doi = {10.1002/mnfr.201400051},
   document_type = {Article}
    }

@ARTICLE{Lu201433,
   author = {Lu, J.V. and Chen, H.C. and Walsh, C.M.},
   title = {Necroptotic signaling in adaptive and innate immunity},
   journal = {Seminars in Cell and Developmental Biology},
   year = {2014},
   volume = {35},
   pages = {33--39},
   doi = {10.1016/j.semcdb.2014.07.003},
   document_type = {Review}
    }

@ARTICLE{Lu2014364,
   author = {Lu, Y. and Zheng, L. and Zhang, W. and Feng, T. and Liu, J. and Wang, X. and Yu, Y. and Qi, M. and Zhao, W. and Yu, X. and Tang, W.},
   title = {Growth factor progranulin contributes to cervical cancer cell proliferation and transformation in vivo and in vitro},
   journal = {Gynecologic Oncology},
   year = {2014},
   volume = {134},
   number = {2},
   pages = {364--371},
   doi = {10.1016/j.ygyno.2014.05.025},
   document_type = {Article}
    }

@ARTICLE{Lu20145050,
   author = {Lu, J.J. and Zhang, L.P. and Chen, X. and Lu, Q.M. and Yang, Y.X. and Liu, J.P. and Ma, X.},
   title = {Sirt1 counteracted the activation of STAT3 and NF-\ensuremath{\kappa}B to repress the gastric cancer growth},
   journal = {International Journal of Clinical and Experimental Medicine},
   year = {2014},
   volume = {7},
   number = {12},
   pages = {5050--5058},
   document_type = {Article}
    }

@ARTICLE{Lu20147137,
   author = {Lu, C.-T. and Hsu, C.-M. and Lin, P.-M. and Lai, C.-C. and Lin, H.-C. and Yang, C.-H. and Hsiao, H.-H. and Liu, Y.-C. and Lin, H.Y.-H. and Lin, S.-F. and Yang, M.-Y.},
   title = {The potential of SIRT6 and SIRT7 as circulating markers for head and neck squamous cell carcinoma},
   journal = {Anticancer Research},
   year = {2014},
   volume = {34},
   number = {12},
   pages = {7137--7143},
   document_type = {Article}
    }

@ARTICLE{Lu201511,
   author = {Lu, J. and Kang, J. and Zhang, C. and Zhang, X.},
   title = {The role of IL-33/ST2L signals in the immune cells},
   journal = {Immunology Letters},
   year = {2015},
   volume = {164},
   number = {1},
   pages = {11--17},
   doi = {10.1016/j.imlet.2015.01.008},
   document_type = {Article}
    }

@ARTICLE{Lu20152466,
   author = {Lu, Z. and Chen, Y. and Aponte, A.M. and Battaglia, V. and Gucek, M. and Sack, M.N.},
   title = {Prolonged fasting identifies heat shock protein 10 as a sirtuin 3 substrate: Elucidating a new mechanism linking mitochondrial protein acetylation to fatty acid oxidation enzyme folding and function},
   journal = {Journal of Biological Chemistry},
   year = {2015},
   volume = {290},
   number = {4},
   pages = {2466--2476},
   doi = {10.1074/jbc.M114.606228},
   document_type = {Article}
    }

@ARTICLE{Lucet2013975,
   author = {Lucet, I.S. and Babon, J.J. and Murphy, J.M.},
   title = {Techniques to examine nucleotide binding by pseudokinases},
   journal = {Biochemical Society Transactions},
   year = {2013},
   volume = {41},
   number = {4},
   pages = {975--980},
   doi = {10.1042/BST20130075},
   document_type = {Article}
    }

@ARTICLE{Luedde2014206,
   author = {Luedde, M. and Lutz, M. and Carter, N. and Sosna, J. and Jacoby, C. and Vucur, M. and Gautheron, J. and Roderburg, C. and Borg, N. and Reisinger, F. and Hippe, H.-J. and Linkermann, A. and Wolf, M.J. and Rose-John, S. and L{\"u}llmann-Rauch, R. and Adam, D. and Fl{\"o}gel, U. and Heikenwalder, M. and Luedde, T. and Frey, N.},
   title = {RIP3, a kinase promoting necroptotic cell death, mediates adverse remodelling aftermyocardial infarction},
   journal = {Cardiovascular Research},
   year = {2014},
   volume = {103},
   number = {2},
   pages = {206--216},
   doi = {10.1093/cvr/cvu146},
   document_type = {Article}
    }

@ARTICLE{Luedde2014765,
   author = {Luedde, T. and Kaplowitz, N. and Schwabe, R.F.},
   title = {Cell death and cell death responses in liver disease: Mechanisms and clinical relevance},
   journal = {Gastroenterology},
   year = {2014},
   volume = {147},
   number = {4},
   pages = {765--783.e4},
   doi = {10.1053/j.gastro.2014.07.018},
   document_type = {Article}
    }

@ARTICLE{Lugrin2015499,
   author = {Lugrin, J. and Parapanov, R. and Rosenblatt-Velin, N. and Rignault-Clerc, S. and Feihl, F. and Waeber, B. and M{\"u}ller, O. and Vergely, C. and Zeller, M. and Tardivel, A. and Schneider, P. and Pacher, P. and Liaudet, L.},
   title = {Cutting edge: IL-1a Is a crucial danger signal triggering acute myocardial inflammation during myocardial infarction},
   journal = {Journal of Immunology},
   year = {2015},
   volume = {194},
   number = {2},
   pages = {499--503},
   doi = {10.4049/jimmunol.1401948},
   document_type = {Article}
    }

@ARTICLE{Luo2014294,
   author = {Luo, X.-P.},
   title = {Phospholipase C \ensuremath{\epsilon}-1 inhibits p53 expression in lung cancer},
   journal = {Cell Biochemistry and Function},
   year = {2014},
   volume = {32},
   number = {3},
   pages = {294--298},
   doi = {10.1002/cbf.3015},
   document_type = {Article}
    }

@ARTICLE{Luo2014757,
   author = {Luo, S.-P. and Peng, Q.-L. and Xu, C.-P. and Wang, A.-E. and Huang, P.-Q.},
   title = {Bio-inspired step-economical, redox-economical and protecting-group-free enantioselective total syntheses of (-)-chaetominine and analogues},
   journal = {Chinese Journal of Chemistry},
   year = {2014},
   volume = {32},
   number = {8},
   pages = {757--770},
   doi = {10.1002/cjoc.201400413},
   document_type = {Article}
    }

@ARTICLE{Luo2015106,
   author = {Luo, P. and Xie, M. and Qi, Q.},
   title = {Mitigation of the damage of intestinal smooth muscle of rats with multiple organ dysfunction syndrome by Dachengqi decoction through mitochondrial pathway},
   journal = {Chinese Critical Care Medicine},
   year = {2015},
   volume = {27},
   number = {2},
   pages = {106--109},
   doi = {10.3760/cma.j.issn.2095-4352.2015.02.006},
   document_type = {Article}
    }

@ARTICLE{Luo2015111,
   author = {Luo, T. and He, L. and Theato, P. and Kiick, K.L.},
   title = {Thermoresponsive self-assembly of nanostructures from a collagen-like peptide-containing diblock copolymera},
   journal = {Macromolecular Bioscience},
   year = {2015},
   volume = {15},
   number = {1},
   pages = {111--123},
   doi = {10.1002/mabi.201400358},
   document_type = {Article}
    }

@ARTICLE{Luo2015374,
   author = {Luo, T. and Zou, Q.-X. and He, Y.-Q. and Wang, H.-F. and Li, N. and Zeng, X.-H.},
   title = {Matrine Inhibits Mouse Sperm Function by Reducing Sperm [Ca2+]i and Phospho-ERK1/2},
   journal = {Cellular Physiology and Biochemistry},
   year = {2015},
   volume = {35},
   number = {1},
   pages = {374--385},
   doi = {10.1159/000369703},
   document_type = {Article}
    }

@ARTICLE{Ma2014,
   author = {Ma, J. and Liu, S. and Wang, Y.},
   title = {MicroRNA-21 and multiple myeloma: Small molecule and big function},
   journal = {Medical Oncology},
   year = {2014},
   volume = {31},
   number = {8},
   doi = {10.1007/s12032-014-0094-5},
   art_number = {94},
   document_type = {Review}
    }

@ARTICLE{Ma2015140,
   author = {Ma, X.-H. and Gao, Q. and Jia, Z. and Zhang, Z.-W.},
   title = {Neuroprotective capabilities of TSA against cerebral ischemia/reperfusion injury via PI3K/Akt signaling pathway in rats},
   journal = {International Journal of Neuroscience},
   year = {2015},
   volume = {125},
   number = {2},
   pages = {140--146},
   doi = {10.3109/00207454.2014.912217},
   document_type = {Article}
    }

@ARTICLE{Ma20159,
   author = {Ma, A. and Wang, Y. and Zhang, Q.},
   title = {Tormentic acid reduces inflammation in BV-2 microglia by activating the liver X receptor alpha},
   journal = {Neuroscience},
   year = {2015},
   volume = {287},
   pages = {9--14},
   doi = {10.1016/j.neuroscience.2014.12.005},
   document_type = {Article}
    }

@ARTICLE{Madeo201585,
   author = {Madeo, F. and Zimmermann, A. and Maiuri, M.C. and Kroemer, G.},
   title = {Essential role for autophagy in life span extension},
   journal = {Journal of Clinical Investigation},
   year = {2015},
   volume = {125},
   number = {1},
   pages = {85--93},
   doi = {10.1172/JCI73946},
   document_type = {Review}
    }

@ARTICLE{Maeda2014,
   author = {Maeda, A. and Fadeel, B.},
   title = {Mitochondria released by cells undergoing TNF-\ensuremath{\alpha}-induced necroptosis act as danger signals},
   journal = {Cell Death and Disease},
   year = {2014},
   volume = {5},
   number = {7},
   doi = {10.1038/cddis.2014.277},
   art_number = {e1312},
   document_type = {Article}
    }

@ARTICLE{Maehara2015285,
   author = {Maehara, Y. and Fernandez-Checa, J.C.},
   title = {Augmenter of liver regeneration links mitochondrial function to steatohepatitis and hepatocellular carcinoma},
   journal = {Gastroenterology},
   year = {2015},
   volume = {148},
   number = {2},
   pages = {285--288},
   doi = {10.1053/j.gastro.2014.12.013},
   document_type = {Review}
    }

@ARTICLE{Maeurer2014,
   author = {Maeurer, M. and Zumla, A.},
   title = {The host battles drug-Resistant tuberculosis},
   journal = {Science Translational Medicine},
   year = {2014},
   volume = {6},
   number = {263},
   doi = {10.1126/scitranslmed.aaa1274},
   art_number = {263fs47},
   document_type = {Article}
    }

@ARTICLE{Magalhaes2014695,
   author = {Magalhaes, M.A.O. and Glogauer, J.E. and Glogauer, M.},
   title = {Neutrophils and oral squamous cell carcinoma: Lessons learned and future directions},
   journal = {Journal of Leukocyte Biology},
   year = {2014},
   volume = {96},
   number = {5},
   pages = {695--702},
   doi = {10.1189/jlb.4RU0614-294R},
   document_type = {Review}
    }

@ARTICLE{Magri201536,
   author = {Magri, G. and Cerutti, A.},
   title = {Role of group 3 innate lymphoid cells in antibody production},
   journal = {Current Opinion in Immunology},
   year = {2015},
   volume = {33},
   pages = {36--42},
   doi = {10.1016/j.coi.2015.01.008},
   document_type = {Review}
    }

@ARTICLE{Mahajan20143283,
   author = {Mahajan, S.S. and Scian, M. and Sripathy, S. and Posakony, J. and Lao, U. and Loe, T.K. and Leko, V. and Thalhofer, A. and Schuler, A.D. and Bedalov, A. and Simon, J.A.},
   title = {Development of pyrazolone and isoxazol-5-one cambinol analogues as sirtuin inhibitors},
   journal = {Journal of Medicinal Chemistry},
   year = {2014},
   volume = {57},
   number = {8},
   pages = {3283--3294},
   doi = {10.1021/jm4018064},
   document_type = {Article}
    }

@ARTICLE{Mahdavi2014,
   author = {Mahdavi, M. and Bialam, M. and Saeedi, M. and Jafarpour, F. and Foroumadi, A. and Shafiee, A.},
   title = {Efficient synthesis of 2-methylenethiazolo[2,3-b]quinazolinone derivatives},
   journal = {Synlett},
   year = {2014},
   volume = {25},
   doi = {10.1055/s-0034-1379499},
   art_number = {258},
   document_type = {Article}
    }

@ARTICLE{Mahdavi2015173,
   author = {Mahdavi, M. and Bialam, M. and Saeedi, M. and Jafarpour, F. and Foroumadi, A. and Shafiee, A.},
   title = {Efficient synthesis of 2-methylenethiazolo[2,3- b ]quinazolinone derivatives},
   journal = {Synlett},
   year = {2015},
   volume = {26},
   number = {2},
   pages = {173--176},
   doi = {10.1055/s-0034-1379499},
   art_number = {st-2014-b0765-l},
   document_type = {Article}
    }

@ARTICLE{Mahr2015121,
   author = {Mahr, C. and Gundry, R.L.},
   title = {Hold or fold-Proteins in advanced heart failure and myocardial recovery},
   journal = {Proteomics - Clinical Applications},
   year = {2015},
   volume = {9},
   number = {1-2},
   pages = {121--133},
   doi = {10.1002/prca.201400100},
   document_type = {Review}
    }

@ARTICLE{Maiese2014587,
   author = {Maiese, K.},
   title = {Taking aim at Alzheimer's disease through the mammalian target of rapamycin},
   journal = {Annals of Medicine},
   year = {2014},
   volume = {46},
   number = {8},
   pages = {587--596},
   doi = {10.3109/07853890.2014.941921},
   document_type = {Review}
    }

@ARTICLE{Mainar2014182,
   author = {Mainar, L.B. and Campo, L.R. and Octavio, M.H. and Villariz, A.A. and Cuesta, D.S.R. and Conde, M.A.R.},
   title = {Pelvic tumor in a patient with Li Fraumeni syndrome [Tumoraci{\'o}n p{\'e}lvica en una paciente con s{\'i}ndrome de li fraumeni]},
   journal = {Revista Chilena de Obstetricia y Ginecologia},
   year = {2014},
   volume = {79},
   number = {3},
   pages = {182--186},
   document_type = {Article}
    }

@ARTICLE{Mainous2014,
   author = {Mainous, A.G. and Tanner, R.J. and Coates, T.D. and Baker, R.},
   title = {Prediabetes, elevated iron and all-cause mortality: A cohort study},
   journal = {BMJ Open},
   year = {2014},
   volume = {4},
   number = {12},
   doi = {10.1136/bmjopen-2014-006491},
   art_number = {e006491},
   document_type = {Article}
    }

@ARTICLE{Majlessi201525,
   author = {Majlessi, L. and Prados-Rosales, R. and Casadevall, A. and Brosch, R.},
   title = {Release of mycobacterial antigens},
   journal = {Immunological Reviews},
   year = {2015},
   volume = {264},
   number = {1},
   pages = {25--45},
   doi = {10.1111/imr.12251},
   document_type = {Article}
    }

@ARTICLE{Mak2014,
   author = {Mak, A. and Kow, N.Y.},
   title = {The pathology of t cells in systemic lupus erythematosus},
   journal = {Journal of Immunology Research},
   year = {2014},
   volume = {2014},
   doi = {10.1155/2014/419029},
   art_number = {419029},
   document_type = {Review}
    }

@ARTICLE{Mak201416043,
   author = {Mak, A. and Tay, S.H.},
   title = {Environmental factors, toxicants and systemic lupus erythematosus},
   journal = {International Journal of Molecular Sciences},
   year = {2014},
   volume = {15},
   number = {9},
   pages = {16043--16056},
   doi = {10.3390/ijms150916043},
   document_type = {Review}
    }

@ARTICLE{Malty20145,
   author = {Malty, R.H. and Jessulat, M. and Jin, K. and Musso, G. and Vlasblom, J. and Phanse, S. and Zhang, Z. and Babu, M.},
   title = {Mitochondrial targets for pharmacological intervention in human disease},
   journal = {Journal of Proteome Research},
   year = {2014},
   volume = {14},
   number = {1},
   pages = {5--21},
   doi = {10.1021/pr500813f},
   document_type = {Review}
    }

@ARTICLE{Malutan2014169,
   author = {Malutan, A.M. and Costin, N. and Ciortea, R. and Dragos, C.M. and Mihu, D. and Dorin, G.},
   title = {Bone mineral density and proinflammatory cytokines (IL-1\ensuremath{\beta} and TNF\ensuremath{\alpha}) in Menopause},
   journal = {Acta Endocrinologica},
   year = {2014},
   volume = {10},
   number = {2},
   pages = {169--180},
   doi = {10.4183/aeb.2014.169},
   document_type = {Article}
    }

@ARTICLE{Mandal2014481,
   author = {Mandal, P. and Berger, S.B. and Pillay, S. and Moriwaki, K. and Huang, C. and Guo, H. and Lich, J.D. and Finger, J. and Kasparcova, V. and Votta, B. and Ouellette, M. and King, B.W. and Wisnoski, D. and Lakdawala, A.S. and DeMartino, M.P. and Casillas, L.N. and Haile, P.A. and Sehon, C.A. and Marquis, R.W. and Upton, J. and Daley-Bauer, L.P. and Roback, L. and Ramia, N. and Dovey, C.M. and Carette, J.E. and Chan, F.-M. and Bertin, J. and Gough, P.J. and Mocarski, E.S. and Kaiser, W.J.},
   title = {RIP3 Induces Apoptosis Independent of Pronecrotic Kinase Activity},
   journal = {Molecular Cell},
   year = {2014},
   volume = {56},
   number = {4},
   pages = {481--495},
   doi = {10.1016/j.molcel.2014.10.021},
   document_type = {Article}
    }

@ARTICLE{Manfroni20143247,
   author = {Manfroni, G. and Manvar, D. and Barreca, M.L. and Kaushik-Basu, N. and Leyssen, P. and Paeshuyse, J. and Cannalire, R. and Iraci, N. and Basu, A. and Chudaev, M. and Zamperini, C. and Dreassi, E. and Sabatini, S. and Tabarrini, O. and Neyts, J. and Cecchetti, V.},
   title = {New pyrazolobenzothiazine derivatives as hepatitis C virus NS5B polymerase palm site i inhibitors},
   journal = {Journal of Medicinal Chemistry},
   year = {2014},
   volume = {57},
   number = {8},
   pages = {3247--3262},
   doi = {10.1021/jm401688h},
   document_type = {Article}
    }

@ARTICLE{Manjunatha2015,
   author = {Manjunatha, U.H. and Rao, S.P.S. and Kondreddi, R.R. and Noble, C.G. and Camacho, L.R. and Tan, B.H. and Ng, S.H. and Ng, P.S. and Ma, N.L. and Lakshminarayana, S.B. and Herve, M. and Barnes, S.W. and Yu, W. and Kuhen, K. and Blasco, F. and Beer, D. and Walker, J.R. and Tonge, P.J. and Glynne, R. and Smith, P.W. and Diagana, T.T.},
   title = {Direct inhibitors of InhA are active against Mycobacterium tuberculosis},
   journal = {Science Translational Medicine},
   year = {2015},
   volume = {7},
   number = {269},
   doi = {10.1126/scitranslmed.3010597},
   art_number = {269ra3},
   document_type = {Article}
    }

@ARTICLE{Mannon20132785,
   author = {Mannon, R.B.},
   title = {Necroptosis in solid organ transplantation: A missing link to immune activation?},
   journal = {American Journal of Transplantation},
   year = {2013},
   volume = {13},
   number = {11},
   pages = {2785--2786},
   doi = {10.1111/ajt.12450},
   document_type = {Editorial}
    }

@ARTICLE{Mano2015198,
   author = {Mano, J.F.},
   title = {Designing biomaterials for tissue engineering based on the deconstruction of the native cellular environment},
   journal = {Materials Letters},
   year = {2015},
   volume = {141},
   pages = {198--202},
   doi = {10.1016/j.matlet.2014.11.061},
   document_type = {Article}
    }

@ARTICLE{Mansukhani2014,
   author = {Mansukhani, R.P. and Bridgeman, M.B.},
   title = {Self-care: Skin conditions and ocular ailments},
   journal = {Pharmacy Times},
   year = {2014},
   volume = {80},
   number = {5},
   document_type = {Article}
    }

@ARTICLE{MariaNithya201432031,
   author = {Maria Nithya, J.S. and Pandurangan, A.},
   title = {Aqueous dispersion of polymer coated boron nitride nanotubes and their antibacterial and cytotoxicity studies},
   journal = {RSC Advances},
   year = {2014},
   volume = {4},
   number = {60},
   pages = {32031--32046},
   doi = {10.1039/c4ra04846f},
   document_type = {Article}
    }

@ARTICLE{Marichal2014127,
   author = {Marichal, T. and Starkl, P. and Metz, M. and Galli, S.J.},
   title = {An allergic response to fight against venoms [Une r{\'e}ponse allergique pour lutter contre les venins]},
   journal = {Medecine/Sciences},
   year = {2014},
   volume = {30},
   number = {2},
   pages = {127--130},
   doi = {10.1051/medsci/20143002004},
   document_type = {Article}
    }

@ARTICLE{Marino20141879,
   author = {Mari{\~n}o, G. and Pietrocola, F. and Madeo, F. and Kroemer, G.},
   title = {Caloric restriction mimetics: Natural/physiological pharmacological autophagy inducers},
   journal = {Autophagy},
   year = {2014},
   volume = {10},
   number = {11},
   pages = {1879--1882},
   doi = {10.4161/auto.36413},
   document_type = {Article}
    }

@ARTICLE{Markaki2015129,
   author = {Markaki, A.E. and {\"O}hman, C. and Porter, A.E.},
   title = {Biomaterial characterisation},
   journal = {Materials Science and Technology (United Kingdom)},
   year = {2015},
   volume = {31},
   number = {2},
   pages = {129--130},
   doi = {10.1179/0267083614Z.000000000877},
   document_type = {Editorial}
    }

@ARTICLE{Marsh2014,
   author = {Marsh, D.J. and Shah, J.S. and Cole, A.J.},
   title = {Histones and their modifications in ovarian cancer - drivers of disease and therapeutic targets},
   journal = {Frontiers in Oncology},
   year = {2014},
   volume = {4 JUN},
   doi = {10.3389/fonc.2014.00144},
   art_number = {144},
   document_type = {Review}
    }

@ARTICLE{Marsh2015E1,
   author = {Marsh, D.J.},
   title = {Networks regulating ubiquitin and ubiquitin-like proteins promise new therapeutic targets},
   journal = {Endocrine-Related Cancer},
   year = {2015},
   volume = {22},
   number = {1},
   pages = {E1--E3},
   doi = {10.1530/ERC-14-0585},
   document_type = {Editorial}
    }

@ARTICLE{Marshall2014,
   author = {Marshall, K.D. and Baines, C.P.},
   title = {Necroptosis: Is there a role for mitochondria?},
   journal = {Frontiers in Physiology},
   year = {2014},
   volume = {5 AUG},
   doi = {10.3389/fphys.2014.00323},
   art_number = {Article 323},
   document_type = {Article}
    }

@ARTICLE{Marshall2014C639,
   author = {Marshall, K.D. and Edwards, M.A. and Krenz, M. and Wade Davis, J. and Baines, C.P.},
   title = {Proteomic mapping of proteins released during necrosis and apoptosis from cultured neonatal cardiac myocytes},
   journal = {American Journal of Physiology - Cell Physiology},
   year = {2014},
   volume = {306},
   number = {7},
   pages = {C639--C647},
   doi = {10.1152/ajpcell.00167.2013},
   document_type = {Article}
    }

@ARTICLE{Martin201387,
   author = {Martin, S.J. and Henry, C.M.},
   title = {Distinguishing between apoptosis, necrosis, necroptosis and other cell death modalities},
   journal = {Methods},
   year = {2013},
   volume = {61},
   number = {2},
   pages = {87--89},
   doi = {10.1016/j.ymeth.2013.06.001},
   document_type = {Editorial}
    }

@ARTICLE{Martin2015,
   author = {Martin, K.R. and Ohayon, D. and Witko-Sarsat, V.},
   title = {Promoting apoptosis of neutrophils and phagocytosis by macrophages: Novel strategies in the resolution of inflammation},
   journal = {Swiss Medical Weekly},
   year = {2015},
   volume = {145},
   doi = {10.4414/smw.2015.14056},
   art_number = {w14056},
   document_type = {Review}
    }

@ARTICLE{Martin20151,
   author = {Martin, S.J.},
   title = {The FEBS Journal in 2015: Onwards and upwards},
   journal = {FEBS Journal},
   year = {2015},
   volume = {282},
   number = {1},
   pages = {1--3},
   doi = {10.1111/febs.13164},
   document_type = {Editorial}
    }

@ARTICLE{Martinez201529,
   author = {Martinez, J.P. and Sasse, F. and Br{\"o}nstrup, M. and Diez, J. and Meyerhans, A.},
   title = {Antiviral drug discovery: Broad-spectrum drugs from nature},
   journal = {Natural Product Reports},
   year = {2015},
   volume = {32},
   number = {1},
   pages = {29--48},
   doi = {10.1039/c4np00085d},
   document_type = {Review}
    }

@ARTICLE{Martinez20155,
   author = {Martinez, F.O. and Gordon, S.},
   title = {The evolution of our understanding of macrophages and translation of findings toward the clinic},
   journal = {Expert Review of Clinical Immunology},
   year = {2015},
   volume = {11},
   number = {1},
   pages = {5--13},
   doi = {10.1586/1744666X.2015.985658},
   document_type = {Review}
    }

@ARTICLE{MartinezRedondo2013148,
   author = {Mart{\'i}nez-Redondo, P. and Vaquero, A.},
   title = {The Diversity of Histone Versus Nonhistone Sirtuin Substrates},
   journal = {Genes and Cancer},
   year = {2013},
   volume = {4},
   number = {3-4},
   pages = {148--163},
   doi = {10.1177/1947601913483767},
   document_type = {Review}
    }

@ARTICLE{Martini2014295,
   author = {Martini, B. and Choo, K.-K.R.},
   title = {Distributed filesystem forensics: XtreemFS as a case study},
   journal = {Digital Investigation},
   year = {2014},
   volume = {11},
   number = {4},
   pages = {295--313},
   doi = {10.1016/j.diin.2014.08.002},
   document_type = {Article}
    }

@ARTICLE{MartorellRiera20142388,
   author = {Martorell-Riera, A. and Segarra-Mondejar, M. and Mu{\~n}oz, J.P. and Ginet, V. and Olloquequi, J. and P{\'e}rez-Clausell, J. and Palac{\'i}n, M. and Reina, M. and Puyal, J. and Zorzano, A. and Soriano, F.X.},
   title = {Mfn2 downregulation in excitotoxicity causes mitochondrial dysfunction and delayed neuronal death},
   journal = {EMBO Journal},
   year = {2014},
   volume = {33},
   number = {20},
   pages = {2388--2407},
   doi = {10.15252/embj.201488327},
   document_type = {Article}
    }

@ARTICLE{Masri2014,
   author = {Masri, S. and Sassone-Corsi, P.},
   title = {Sirtuins and the circadian clock: Bridging chromatin and metabolism},
   journal = {Science Signaling},
   year = {2014},
   volume = {7},
   number = {342},
   doi = {10.1126/scisignal.2005685},
   art_number = {re6},
   document_type = {Review}
    }

@ARTICLE{Masri201450,
   author = {Masri, S. and Kinouchi, K. and Sassone-Corsi, P.},
   title = {Circadian clocks, epigenetics, and cancer},
   journal = {Current Opinion in Oncology},
   year = {2014},
   volume = {27},
   number = {1},
   pages = {50--56},
   doi = {10.1097/CCO.0000000000000153},
   document_type = {Review}
    }

@ARTICLE{Matalon2014L911,
   author = {Matalon, S.},
   title = {A critical review of the American journal of Physiology-Lung Cellular and Molecular Physiology: 2012-2015},
   journal = {American Journal of Physiology - Lung Cellular and Molecular Physiology},
   year = {2014},
   volume = {307},
   number = {12},
   pages = {L911--L916},
   doi = {10.1152/ajplung.00330.2014},
   document_type = {Article}
    }

@ARTICLE{Matsura2014119,
   author = {Matsura, T.},
   title = {Oxidized phosphatidylserine: Production and bioactivities},
   journal = {Yonago Acta Medica},
   year = {2014},
   volume = {57},
   number = {4},
   pages = {119--127},
   document_type = {Review}
    }

@ARTICLE{Matsushita20145791,
   author = {Matsushita, K. and Yoshimoto, T.},
   title = {B cell-intrinsic MyD88 signaling is essential for IgE responses in lungs exposed to pollen allergens},
   journal = {Journal of Immunology},
   year = {2014},
   volume = {193},
   number = {12},
   pages = {5791--5800},
   doi = {10.4049/jimmunol.1401768},
   document_type = {Article}
    }

@ARTICLE{Matsuzawa2015298,
   author = {Matsuzawa, Y. and Oshima, S. and Nibe, Y. and Kobayashi, M. and Maeyashiki, C. and Nemoto, Y. and Nagaishi, T. and Okamoto, R. and Tsuchiya, K. and Nakamura, T. and Watanabe, M.},
   title = {RIPK3 regulates p62-LC3 complex formation via the caspase-8-dependent cleavage of p62},
   journal = {Biochemical and Biophysical Research Communications},
   year = {2015},
   volume = {456},
   number = {1},
   pages = {298--304},
   doi = {10.1016/j.bbrc.2014.11.075},
   document_type = {Article}
    }

@ARTICLE{Mattiroli2014308,
   author = {Mattiroli, F. and Sixma, T.K.},
   title = {Lysine-targeting specificity in ubiquitin and ubiquitin-like modification pathways},
   journal = {Nature Structural and Molecular Biology},
   year = {2014},
   volume = {21},
   number = {4},
   pages = {308--316},
   doi = {10.1038/nsmb.2792},
   document_type = {Review}
    }

@ARTICLE{Matty2015276,
   author = {Matty, M.A. and Roca, F.J. and Cronan, M.R. and Tobin, D.M.},
   title = {Adventures within the speckled band: Heterogeneity, angiogenesis, and balanced inflammation in the tuberculous granuloma},
   journal = {Immunological Reviews},
   year = {2015},
   volume = {264},
   number = {1},
   pages = {276--287},
   doi = {10.1111/imr.12273},
   document_type = {Article}
    }

@ARTICLE{Maximino2014,
   author = {Maximino, J.R. and de Oliveira, G. and Alves, C.J. and Chadi, G.},
   title = {Deregulated expression of cytoskeleton related genes in the spinal cord and sciatic nerve of presymptomatic SOD1G93A Amyotrophic Lateral Sclerosis mouse model},
   journal = {Frontiers in Cellular Neuroscience},
   year = {2014},
   volume = {8},
   number = {MAY},
   doi = {10.3389/fncel.2014.00148},
   art_number = {148},
   document_type = {Article}
    }

@ARTICLE{Mayer201415490,
   author = {Mayer, E.A. and Knight, R. and Mazmanian, S.K. and Cryan, J.F. and Tillisch, K.},
   title = {Gut microbes and the brain: Paradigm shift in neuroscience},
   journal = {Journal of Neuroscience},
   year = {2014},
   volume = {34},
   number = {46},
   pages = {15490--15496},
   doi = {10.1523/JNEUROSCI.3299-14.2014},
   document_type = {Article}
    }

@ARTICLE{MayerBarber201499,
   author = {Mayer-Barber, K.D. and Andrade, B.B. and Oland, S.D. and Amaral, E.P. and Barber, D.L. and Gonzales, J. and Derrick, S.C. and Shi, R. and Kumar, N.P. and Wei, W. and Yuan, X. and Zhang, G. and Cai, Y. and Babu, S. and Catalfamo, M. and Salazar, A.M. and Via, L.E. and Barry Iii, C.E. and Sher, A.},
   title = {Host-directed therapy of tuberculosis based on interleukin-1 and type i interferon crosstalk},
   journal = {Nature},
   year = {2014},
   volume = {511},
   number = {7507},
   pages = {99--103},
   doi = {10.1038/nature13489},
   document_type = {Article}
    }

@ARTICLE{MayerBarber2015264,
   author = {Mayer-Barber, K.D. and Sher, A.},
   title = {Cytokine and lipid mediator networks in tuberculosis},
   journal = {Immunological Reviews},
   year = {2015},
   volume = {264},
   number = {1},
   pages = {264--275},
   doi = {10.1111/imr.12249},
   document_type = {Article}
    }

@ARTICLE{Maysinger2015483,
   author = {Maysinger, D. and Hutter, E.},
   title = {Nanoparticle-based caspase sensors},
   journal = {Nanomedicine},
   year = {2015},
   volume = {10},
   number = {3},
   pages = {483--501},
   doi = {10.2217/nnm.14.158},
   document_type = {Review}
    }

@ARTICLE{McCarthy201411627,
   author = {McCarthy, A. and Marzec, J. and Clear, A. and Petty, R.D. and Coutinho, R. and Matthews, J. and Wilson, A. and Iqbal, S. and Calaminici, M. and Gribben, J.G. and Jia, L.},
   title = {Dysregulation of autophagy in human follicular lymphoma is independent of overexpression of BCL-2},
   journal = {Oncotarget},
   year = {2014},
   volume = {5},
   number = {22},
   pages = {11627--11642},
   document_type = {Article}
    }

@ARTICLE{McClendon2014E4623,
   author = {McClendon, C.L. and Kornev, A.P. and Gilson, M.K. and Taylora, S.S.},
   title = {Dynamic architecture of a protein kinase},
   journal = {Proceedings of the National Academy of Sciences of the United States of America},
   year = {2014},
   volume = {111},
   number = {43},
   pages = {E4623--E4631},
   doi = {10.1073/pnas.1418402111},
   document_type = {Article}
    }

@ARTICLE{McComb2014E3206,
   author = {McComb, S. and Cessford, E. and Alturki, N.A. and Joseph, J. and Shutinoski, B. and Startek, J.B. and Gamero, A.M. and Mossman, K.L. and Sad, S.},
   title = {Type-I interferon signaling through ISGF3 complex is required for sustained Rip3 activation and necroptosis in macrophages},
   journal = {Proceedings of the National Academy of Sciences of the United States of America},
   year = {2014},
   volume = {111},
   number = {31},
   pages = {E3206--E3213},
   doi = {10.1073/pnas.1407068111},
   document_type = {Article}
    }

@ARTICLE{McKenzie2014366,
   author = {McKenzie, A. and Spits, H. and Eberl, G.},
   title = {Innate lymphoid cells in inflammation and immunity},
   journal = {Immunity},
   year = {2014},
   volume = {41},
   number = {3},
   pages = {366--374},
   doi = {10.1016/j.immuni.2014.09.006},
   document_type = {Review}
    }

@ARTICLE{McLellan2014,
   author = {McLellan, A.D.},
   title = {A critical role for natural killer cells in dendritic cellbased anticancer immunotherapy},
   journal = {OncoImmunology},
   year = {2014},
   volume = {3},
   number = {4},
   doi = {10.4161/onci.28582},
   art_number = {e28582},
   document_type = {Article}
    }

@ARTICLE{McNab201587,
   author = {McNab, F. and Mayer-Barber, K. and Sher, A. and Wack, A. and O'Garra, A.},
   title = {Type I interferons in infectious disease},
   journal = {Nature Reviews Immunology},
   year = {2015},
   volume = {15},
   number = {2},
   pages = {87--103},
   doi = {10.1038/nri3787},
   document_type = {Review}
    }

@ARTICLE{McQuade2013409,
   author = {McQuade, T. and Cho, Y. and Chan, F.K.-M.},
   title = {Positive and negative phosphorylation regulates RIP1- and RIP3-induced programmed necrosis},
   journal = {Biochemical Journal},
   year = {2013},
   volume = {456},
   number = {3},
   pages = {409--415},
   doi = {10.1042/BJ20130860},
   document_type = {Article}
    }

@ARTICLE{Mcmanus2015239,
   author = {Mcmanus, A. and Utreja, A. and Chen, J. and Kalajzic, Z. and Yang, W. and Nanda, R. and Wadhwa, S. and Uribe, F.},
   title = {Evaluation of BSP expression and apoptosis in the periodontal ligament during orthodontic relapse: A preliminary study},
   journal = {Orthodontics and Craniofacial Research},
   year = {2015},
   volume = {17},
   number = {4},
   pages = {239--248},
   doi = {10.1111/ocr.12049},
   document_type = {Article}
    }

@ARTICLE{Mcsharry20141068,
   author = {Mcsharry, C. and Spears, M. and Chaudhuri, R. and Cameron, E.J. and Husi, H. and Thomson, N.C.},
   title = {Increased sputum endotoxin levels are associated with an impaired lung function response to oral steroids in asthmatic patients},
   journal = {Journal of Allergy and Clinical Immunology},
   year = {2014},
   volume = {134},
   number = {5},
   pages = {1068--1075},
   doi = {10.1016/j.jaci.2014.08.022},
   document_type = {Article}
    }

@ARTICLE{Mdluli201456,
   author = {Mdluli, K. and Kaneko, T. and Upton, A.},
   title = {Tuberculosis drug discovery and emerging targets},
   journal = {Annals of the New York Academy of Sciences},
   year = {2014},
   volume = {1323},
   number = {1},
   pages = {56--75},
   doi = {10.1111/nyas.12459},
   document_type = {Article}
    }

@ARTICLE{Mederacke2014777,
   author = {Mederacke, I. and Schwabe, R.F.},
   title = {NAD+ Supplementation as a Novel Approach to cURIng HCC?},
   journal = {Cancer Cell},
   year = {2014},
   volume = {26},
   number = {6},
   pages = {777--778},
   doi = {10.1016/j.ccell.2014.11.011},
   document_type = {Short Survey}
    }

@ARTICLE{Medvetz20153,
   author = {Medvetz, D. and Priolo, C. and Henske, E.P.},
   title = {Therapeutic targeting of cellular metabolism in cells with hyperactive mTORC1: A paradigm shift},
   journal = {Molecular Cancer Research},
   year = {2015},
   volume = {13},
   number = {1},
   pages = {3--8},
   doi = {10.1158/1541-7786.MCR-14-0343},
   document_type = {Review}
    }

@ARTICLE{Medvetz201550,
   author = {Medvetz, D. and Sun, Y. and Li, C. and Khabibullin, D. and Balan, M. and Parkhitko, A. and Priolo, C. and Asara, J.M. and Pal, S. and Yu, J. and Henske, E.P.},
   title = {High-throughput drug screen identifies chelerythrine as a selective inducer of death in a TSC2-null setting},
   journal = {Molecular Cancer Research},
   year = {2015},
   volume = {13},
   number = {1},
   pages = {50--62},
   doi = {10.1158/1541-7786.MCR-14-0440},
   document_type = {Article}
    }

@ARTICLE{Mei2015243,
   author = {Mei, Y. and Thompson, M.D. and Cohen, R.A. and Tong, X.},
   title = {Autophagy and oxidative stress in cardiovascular diseases},
   journal = {Biochimica et Biophysica Acta - Molecular Basis of Disease},
   year = {2015},
   volume = {1852},
   number = {2},
   pages = {243--251},
   doi = {10.1016/j.bbadis.2014.05.005},
   document_type = {Review}
    }

@ARTICLE{Meiners2014846,
   author = {Meiners, S. and Greene, C.M.},
   title = {Protein quality control in lung disease: It's all about cloud networking},
   journal = {European Respiratory Journal},
   year = {2014},
   volume = {44},
   number = {4},
   pages = {846--849},
   doi = {10.1183/09031936.00105214},
   document_type = {Review}
    }

@ARTICLE{Mele2014266,
   author = {Mele, A. and Camerino, G.M. and Calzolaro, S. and Cannone, M. and Conte, D. and Tricarico, D.},
   title = {Dual response of the KATP channels to staurosporine: A novel role of SUR2B, SUR1 and Kir6.2 subunits in the regulation of the atrophy in different skeletal muscle phenotypes},
   journal = {Biochemical Pharmacology},
   year = {2014},
   volume = {91},
   number = {2},
   pages = {266--275},
   doi = {10.1016/j.bcp.2014.06.023},
   document_type = {Article}
    }

@ARTICLE{Mellini20155,
   author = {Mellini, P. and Valente, S. and Mai, A.},
   title = {Sirtuin modulators: An updated patent review (2012-2014)},
   journal = {Expert Opinion on Therapeutic Patents},
   year = {2015},
   volume = {25},
   number = {1},
   pages = {5--15},
   doi = {10.1517/13543776.2014.982532},
   document_type = {Review}
    }

@ARTICLE{MeloLima2015465,
   author = {Melo-Lima, S. and Gajate, C. and Mollinedo, F.},
   title = {Triggers and signaling cross-talk controlling cell death commitment},
   journal = {Cell Cycle},
   year = {2015},
   volume = {14},
   number = {4},
   pages = {465--466},
   doi = {10.1080/15384101.2015.1006540},
   document_type = {Short Survey}
    }

@ARTICLE{Menendez2014,
   author = {Menendez, J.A. and Alarco{\' }n, T.},
   title = {Metabostemness: A new cancer hallmark},
   journal = {Frontiers in Oncology},
   year = {2014},
   volume = {4},
   number = {SEP},
   doi = {10.3389/fonc.2014.00262},
   art_number = {Article 262},
   document_type = {Article}
    }

@ARTICLE{Menendez2014117,
   author = {Menendez, J.A. and Joven, J.},
   title = {Energy metabolism and metabolic sensors in stem cells: The metabostem crossroads of aging and cancer},
   journal = {Advances in Experimental Medicine and Biology},
   year = {2014},
   volume = {824},
   pages = {117--140},
   doi = {10.1007/978-3-319-07320-0-10},
   document_type = {Article}
    }

@ARTICLE{Menendez2014699,
   author = {Menendez, J.A. and Alarc{\'o}n, T. and Joven, J.},
   title = {Gerometabolites: The pseudohypoxic aging side of cancer oncometabolites},
   journal = {Cell Cycle},
   year = {2014},
   volume = {13},
   number = {5},
   pages = {699--709},
   doi = {10.4161/cc.28079},
   document_type = {Review}
    }

@ARTICLE{Menke2014395,
   author = {Menke, J. and Sollinger, D. and Schamberger, B. and Heemann, U. and Lutz, J.},
   title = {The effect of ischemia/reperfusion on the kidney graft},
   journal = {Current Opinion in Organ Transplantation},
   year = {2014},
   volume = {19},
   number = {4},
   pages = {395--400},
   doi = {10.1097/MOT.0000000000000090},
   document_type = {Review}
    }

@ARTICLE{Mennella2015458,
   author = {Mennella, M.R.F.},
   title = {A new facet of ADP-ribosylation reactions: SIRTs and PARPs interplay},
   journal = {Frontiers in Bioscience - Landmark},
   year = {2015},
   volume = {20},
   number = {3},
   pages = {458--473},
   doi = {10.2741/4319},
   document_type = {Review}
    }

@ARTICLE{Menter2014231,
   author = {Menter, D.G. and Tucker, S.C. and Kopetz, S. and Sood, A.K. and Crissman, J.D. and Honn, K.V.},
   title = {Platelets and cancer: A casual or causal relationship: Revisited},
   journal = {Cancer and Metastasis Reviews},
   year = {2014},
   volume = {33},
   number = {1},
   pages = {231--269},
   doi = {10.1007/s10555-014-9498-0},
   document_type = {Review}
    }

@ARTICLE{Menzies2013T101,
   author = {Menzies, K. and Auwerx, J.},
   title = {An acetylation rheostat for the control of muscle energy homeostasis},
   journal = {Journal of Molecular Endocrinology},
   year = {2013},
   volume = {51},
   number = {3},
   pages = {T101--T113},
   doi = {10.1530/JME-13-0140},
   document_type = {Article}
    }

@ARTICLE{Meynet2014419,
   author = {Meynet, O. and Ricci, J.-E.},
   title = {Caloric restriction and cancer: Molecular mechanisms and clinical implications},
   journal = {Trends in Molecular Medicine},
   year = {2014},
   volume = {20},
   number = {8},
   pages = {419--427},
   doi = {10.1016/j.molmed.2014.05.001},
   document_type = {Review}
    }

@ARTICLE{Mezzaroma2014379,
   author = {Mezzaroma, E. and Marchetti, C. and Toldo, S.},
   title = {Letter by Mezzaroma, et al Regarding Article, "NLRP3 inflammasome as a therapeutic target in myocardial infarction"},
   journal = {International Heart Journal},
   year = {2014},
   volume = {55},
   number = {4},
   pages = {379},
   doi = {10.1536/ihj.14-140},
   document_type = {Letter}
    }

@ARTICLE{Michels2014164,
   author = {Michels, J. and Obrist, F. and Castedo, M. and Vitale, I. and Kroemer, G.},
   title = {PARP and other prospective targets for poisoning cancer cell metabolism},
   journal = {Biochemical Pharmacology},
   year = {2014},
   volume = {92},
   number = {1},
   pages = {164--171},
   doi = {10.1016/j.bcp.2014.08.026},
   document_type = {Article}
    }

@ARTICLE{Mintern20151,
   author = {Mintern, J.D. and Harris, J.},
   title = {Autophagy and immunity},
   journal = {Immunology and Cell Biology},
   year = {2015},
   volume = {93},
   number = {1},
   pages = {1--2},
   doi = {10.1038/icb.2014.98},
   document_type = {Editorial}
    }

@ARTICLE{Minton201568,
   author = {Minton, K.},
   title = {Cell death: Silencing the immune response of apoptotic cells},
   journal = {Nature Reviews Immunology},
   year = {2015},
   volume = {15},
   number = {2},
   pages = {68--69},
   doi = {10.1038/nri3808},
   document_type = {Article}
    }

@ARTICLE{Mirzamohammadi2014410,
   author = {Mirzamohammadi, F. and Papaioannou, G. and Kobayashi, T.},
   title = {microRNAs in cartilage development, homeostasis, and disease},
   journal = {Current Osteoporosis Reports},
   year = {2014},
   volume = {12},
   number = {4},
   pages = {410--419},
   doi = {10.1007/s11914-014-0229-9},
   document_type = {Article}
    }

@ARTICLE{Mirzayans201322409,
   author = {Mirzayans, R. and Andrais, B. and Scott, A. and Wang, Y.W. and Murray, D.},
   title = {Ionizing radiation-induced responses in human cells with differing TP53 status},
   journal = {International Journal of Molecular Sciences},
   year = {2013},
   volume = {14},
   number = {11},
   pages = {22409--22435},
   doi = {10.3390/ijms141122409},
   document_type = {Review}
    }

@ARTICLE{Mishra20141239,
   author = {Mishra, B.P. and Zaffuto, K.M. and Artinger, E.L. and Org, T. and Mikkola, H.K.A. and Cheng, C. and Djabali, M. and Ernst, P.},
   title = {The histone methyltransferase activity of MLL1 is dispensable for hematopoiesis and leukemogenesis},
   journal = {Cell Reports},
   year = {2014},
   volume = {7},
   number = {4},
   pages = {1239--1247},
   doi = {10.1016/j.celrep.2014.04.015},
   document_type = {Article}
    }

@ARTICLE{Mizumura2014,
   author = {Mizumura, K. and Choi, A.M.K. and Ryter, S.W.},
   title = {Emerging role of selective autophagy in human diseases},
   journal = {Frontiers in Pharmacology},
   year = {2014},
   volume = {5},
   number = {NOV},
   doi = {10.3389/fphar.2014.00244},
   art_number = {Article 244},
   document_type = {Review}
    }

@ARTICLE{Mizumura20143987,
   author = {Mizumura, K. and Cloonan, S.M. and Nakahira, K. and Bhashyam, A.R. and Cervo, M. and Kitada, T. and Glass, K. and Owen, C.A. and Mahmood, A. and Washko, G.R. and Hashimoto, S. and Ryter, S.W. and Choi, A.M.K.},
   title = {Mitophagy-dependent necroptosis contributes to the pathogenesis of COPD},
   journal = {Journal of Clinical Investigation},
   year = {2014},
   volume = {124},
   number = {9},
   pages = {3987--4003},
   doi = {10.1172/JCI74985},
   document_type = {Article}
    }

@ARTICLE{Mo20147137,
   author = {Mo, J. and Marshall, B. and Covar, J. and Zhang, N.Y. and Smith, S.B. and Atherton, S.S. and Zhang, M.},
   title = {Role of bax in death of uninfected retinal cells during murine cytomegalovirus retinitis},
   journal = {Investigative Ophthalmology and Visual Science},
   year = {2014},
   volume = {55},
   number = {11},
   pages = {7137--7146},
   doi = {10.1167/iovs.14-15404},
   document_type = {Article}
    }

@ARTICLE{Mocarski20142019,
   author = {Mocarski, E.S. and Kaiser, W.J. and Livingston-Rosanoff, D. and Upton, J.W. and Daley-Bauer, L.P.},
   title = {True grit: Programmed necrosis in antiviral host defense, inflammation, and immunogenicity},
   journal = {Journal of Immunology},
   year = {2014},
   volume = {192},
   number = {5},
   pages = {2019--2026},
   doi = {10.4049/jimmunol.1302426},
   document_type = {Review}
    }

@ARTICLE{Mochimaru2015493,
   author = {Mochimaru, Y. and Azuma, M. and Oshima, N. and Ichijo, Y. and Satou, K. and Matsuda, K. and Asaoka, Y. and Nishina, H. and Nakakura, T. and Mogi, C. and Sato, K. and Okajima, F. and Tomura, H.},
   title = {Extracellular acidification activates ovarian cancer G-protein-coupled receptor 1 and GPR4 homologs of zebra fish},
   journal = {Biochemical and Biophysical Research Communications},
   year = {2015},
   volume = {457},
   number = {4},
   pages = {493--499},
   doi = {10.1016/j.bbrc.2014.12.105},
   document_type = {Article}
    }

@ARTICLE{Mohamed2014,
   author = {Mohamed, M.S.A.},
   title = {Antioxidant function of steen solution},
   journal = {Oxidative Medicine and Cellular Longevity},
   year = {2014},
   volume = {2014},
   doi = {10.1155/2014/578353},
   art_number = {578353},
   document_type = {Letter}
    }

@ARTICLE{Mohamed2014L908,
   author = {Mohamed, M.S.A.},
   title = {Antagonizing reactive oxygen species during ex vivo lung perfusion},
   journal = {American Journal of Physiology - Lung Cellular and Molecular Physiology},
   year = {2014},
   volume = {307},
   number = {11},
   pages = {L908},
   doi = {10.1152/ajplung.00282.2014},
   document_type = {Letter}
    }

@ARTICLE{Moin20141086,
   author = {Moin, S. and Kalajzic, Z. and Utreja, A. and Nihara, J. and Wadhwa, S. and Uribe, F. and Nanda, R.},
   title = {Osteocyte death during orthodontic tooth movement in mice},
   journal = {Angle Orthodontist},
   year = {2014},
   volume = {84},
   number = {6},
   pages = {1086--1092},
   doi = {10.2319/110713-813.1},
   document_type = {Article}
    }

@ARTICLE{Mojia2014,
   author = {Mojia, M. and Pristov, J.B. and Maksimovi{\'c}-Ivani{\'c}, D. and Jones, D.R. and Stani{\'c}, M. and Mijatovi{\'c}, S. and Spasojevi{\'c}, I.},
   title = {Extracellular iron diminishes anticancer effects of vitamin C: An in vitro study},
   journal = {Scientific Reports},
   year = {2014},
   volume = {4},
   doi = {10.1038/srep05955},
   art_number = {5955},
   document_type = {Article}
    }

@ARTICLE{Molawi201510,
   author = {Molawi, K. and Sieweke, M.},
   title = {Monocytes Compensate Kupffer Cell Loss during Bacterial Infection},
   journal = {Immunity},
   year = {2015},
   volume = {42},
   number = {1},
   pages = {10--12},
   doi = {10.1016/j.immuni.2014.12.032},
   document_type = {Short Survey}
    }

@ARTICLE{Monsel20141099,
   author = {Monsel, A. and Zhu, Y.-G. and Gennai, S. and Hao, Q. and Liu, J. and Lee, J.W.},
   title = {Cell-based therapy for acute organ injury: Preclinical evidence and ongoing clinical trials using mesenchymal stem cells},
   journal = {Anesthesiology},
   year = {2014},
   volume = {121},
   number = {5},
   pages = {1099--1121},
   document_type = {Review}
    }

@ARTICLE{Montezuma201519,
   author = {Montezuma, D. and Henrique, R. and Jer{\'o}nimo, C.},
   title = {Altered expression of histone deacetylases in cancer},
   journal = {Critical Reviews in Oncogenesis},
   year = {2015},
   volume = {20},
   number = {1-2},
   pages = {19--34},
   document_type = {Article}
    }

@ARTICLE{Montgomery201585,
   author = {Montgomery, D.C. and Sorum, A.W. and Meier, J.L.},
   title = {Defining the orphan functions of lysine acetyltransferases},
   journal = {ACS Chemical Biology},
   year = {2015},
   volume = {10},
   number = {1},
   pages = {85--94},
   doi = {10.1021/cb500853p},
   document_type = {Article}
    }

@ARTICLE{Moore2014122,
   author = {Moore, T.C. and Kumm, P.M. and Brown, D.M. and Petro, T.M.},
[truncated: 293,194 more chars]
